# Supplementary material for: H3K4me3, H3K9ac, H3K27ac, H3K27me3 and H3K9me3 Histone Tags Suggest Distinct Regulatory Evolution of Open and Condensed Chromatin Landmarks
Source: Cells. 2019 Sep 5;8(9):1034. doi: 10.3390/cells8091034 (PMC6770625; doi:10.3390/cells8091034)
Supplement: Supplementary file 1 [file cells-08-01034-s001.zip › Supplementary Table 1.xlsx]

## Sheet: Sheet1
accession	cett_type	replicate
ENCSR000AEC	GM12878	rep1
ENCSR000AEC	GM12878	rep2
ENCSR000AEE	GM12878	rep1
ENCSR000AEE	GM12878	rep2
ENCSR000CVT	GM12878	rep1
ENCSR000CVT	GM12878	rep2
ENCSR061SFU	HepG2	rep1
ENCSR061SFU	HepG2	rep2
ENCSR181ZGR	HepG2	rep1
ENCSR181ZGR	HepG2	rep2
ENCSR813BDU	HepG2	rep1
ENCSR813BDU	HepG2	rep2
ENCSR862HPO	HepG2	rep1
ENCSR862HPO	HepG2	rep2
ENCSR887ZSY	HepG2	rep1
ENCSR887ZSY	HepG2	rep2
ENCSR000AEL	K562	rep1
ENCSR000AEL	K562	rep2
ENCSR000AEN	K562	rep1
ENCSR000AEN	K562	rep2
ENCSR000CPY	K562	rep1
ENCSR000CPY	K562	rep2
ENCSR000CPZ	K562	rep1
ENCSR000CPZ	K562	rep2
ENCSR000CQA	K562	rep1
ENCSR000CQA	K562	rep2
ENCSR038WEK	K562	rep1
ENCSR038WEK	K562	rep2
ENCSR040YBR	K562	rep1
ENCSR040YBR	K562	rep2
ENCSR109IQO	K562	rep1
ENCSR109IQO	K562	rep2
ENCSR696YIB	K562	rep1
ENCSR696YIB	K562	rep2
ENCSR860DWK	K562	rep1
ENCSR860DWK	K562	rep2
ENCSR885DVH	K562	rep1
ENCSR885DVH	K562	rep2
