# Supplementary material for: H3K4me3, H3K9ac, H3K27ac, H3K27me3 and H3K9me3 Histone Tags Suggest Distinct Regulatory Evolution of Open and Condensed Chromatin Landmarks
Source: Cells. 2019 Sep 5;8(9):1034. doi: 10.3390/cells8091034 (PMC6770625; doi:10.3390/cells8091034)
Supplement: Supplementary file 1 [file cells-08-01034-s001.zip › Supplementary Table 2.xlsx]

## Sheet: GRE
Gene_name	H3K4me3	H3K9ac	H3K27ac	H3K9me3	H3K27me3
DDX11L1	0	0	0	0	0
WASH7P	0	0	0	0	0
MIR6859-1	0	0	0	0	0
MIR6859-4	0	0	0	0	0
MIR6859-3	0	0	0	0	0
MIR6859-2	0	0	0	0	0
MIR1302-9	0	0.00482425	0.00739711	0	0.0167575
MIR1302-10	0	0.00482425	0.00739711	0	0.0167575
MIR1302-11	0	0.00482425	0.00739711	0	0.0167575
MIR1302-2	0	0.00482425	0.00739711	0	0.0167575
FAM138F	0	0	0	0	0.00922069
FAM138A	0	0	0	0	0.00922069
OR4F5	0	0.0100381	0.00684745	0.0108261	0.0461035
OR4F29	0	0	0	0	0
OR4F3	0	0	0	0	0
OR4F16	0	0	0	0	0
MIR6723	0.0165989	0.015632	0.0112658	0.0437117	0.0850135
FAM87B	0.0986227	0.0879992	0.13358	0.137054	0.107042
LINC01128	0.241514	0.168559	0.161948	0.143357	0.145678
LINC00115	0.263639	0.188846	0.194973	0.169512	0.159029
FAM41C	0.167283	0.148526	0.0925221	0.217605	0.492183
SAMD11	0.3363	0.176342	0.17043	0.215601	0.665424
NOC2L	0.0139659	0.0435153	0.0320041	0.0531984	0.0323893
KLHL17	4.23192	3.13064	1.13548	0.309399	0.369931
PLEKHN1	0.0483109	0.058835	0.0354765	0.080206	0.115338
PERM1	0.0161144	0.0222826	0.00633559	0.0199627	0.0816469
HES4	1.49757	1.90844	1.34645	0.471189	0.647642
ISG15	1.23442	1.50458	1.93871	1.67553	0.853841
AGRN	0.618587	0.590935	0.865088	0.746565	0.208729
RNF223	0.0628221	0.19441	0.0768571	0.0580676	0.13862
C1orf159	0.0157029	0.0314666	0.0217817	0.0340792	0.0216455
LINC01342	0.533341	0.617579	0.522263	0.40166	0.536645
MIR200B	0.0228351	0.0450443	0.0239655	0.0557376	0.0748276
MIR200A	0	0	0	0	0
MIR429	0	0	0	0	0
TTLL10	0.204034	0.267495	0.163161	0.508756	1.26262
TNFRSF18	0.147348	0.181948	0.120095	0.194683	0.57064
TNFRSF4	0.171636	0.22816	0.334261	0.126071	0.404901
SDF4	0.202941	0.255028	0.404621	0.287033	0.255767
B3GALT6	4.93537	5.07966	3.17717	0.946546	0.608785
C1QTNF12	0	0	0	0	0
UBE2J2	0.224747	0.382239	0.381849	0.609276	0.400751
SCNN1D	0.721605	0.992019	0.84999	1.08048	1.07703
ACAP3	0	0	0	0	0
MIR6726	0.058251	0.0973187	0.140162	0.15005	0.106827
PUSL1	0.0165532	0.0356965	0.0470531	0.0328151	0.0129808
SNORD167	0.0165532	0.0356965	0.0470531	0.0328151	0.0129808
INTS11	0.420855	0.615142	0.871343	0.571893	0.333708
MIR6727	0.420855	0.615142	0.871343	0.571893	0.333708
CPTP	0.714019	0.798437	0.768919	0.443239	0.266738
TAS1R3	0	0	0	0	0
DVL1	0	0	0	0	0
MIR6808	0.276589	0.36434	0.432902	0.0739336	0.0601377
MXRA8	0.903811	0.888236	0.6514	0.292233	0.369389
AURKAIP1	0.912539	1.69026	1.4144	0.678455	0.457849
CCNL2	0.573483	0.675632	0.75244	1.28798	0.731278
MRPL20	5.14032	4.85554	2.62378	1.15944	0.760057
ANKRD65	0.618792	0.907974	1.16277	1.05103	0.80996
TMEM88B	0.398048	0.616895	0.638055	0.696515	0.640503
LINC01770	0.38358	0.326682	0.554755	0.254512	0.478243
VWA1	0.38358	0.326682	0.554755	0.254512	0.478243
ATAD3C	0.639433	0.689596	0.432982	0.925626	1.81423
ATAD3B	7.18573	5.71198	4.14778	1.67584	1.33741
ATAD3A	2.45377	2.95839	2.91083	1.55078	0.796532
TMEM240	0.183642	0.22368	0.166159	1.10003	0.217557
SSU72	0.164648	0.334383	0.240784	0.510964	0.346861
FNDC10	0.104828	0.0930639	0.0749306	0.0483466	0.124757
MIB2	3.2935	2.74079	1.75966	1.48183	1.00687
MMP23B	0	0	0	0	0
MMP23A	0	0	0	0	0
CDK11B	0.0145339	0.0286871	0.0409083	0.0301224	0.0335955
SLC35E2B	0.486118	0.385918	0.497221	0.804544	0.232465
CDK11A	0.0437734	0.0701306	0.0205424	0.030089	0.0112743
SLC35E2	0.554061	0.551109	0.725948	0.862451	0.32061
NADK	0.0629895	0.14421	0.20962	0.276488	0.131649
GNB1	0.117842	0.193347	0.246593	0.239032	0.17451
CALML6	1.21596	1.46446	1.13371	0.762294	1.43165
TMEM52	0	0	0	0	0
CFAP74	0	0	0	0	0
GABRD	0.234311	0.298076	0.325633	0.826574	2.03137
PRKCZ	0.482359	0.439725	0.281469	0.397396	0.695496
PRKCZ-AS1	0.186021	0.417323	0.389006	0.448773	0.204325
FAAP20	0.46123	0.754763	0.672688	0.514654	0.324702
SKI	0.376071	0.568727	0.463167	0.677984	0.876797
MORN1	0.151367	0.183767	0.210869	0.361353	0.408342
RER1	1.68392	2.0589	1.51378	0.716639	0.577502
PEX10	0.84515	1.14666	0.584466	0.363702	0.330675
PLCH2	0.117185	0.108415	0.0891652	0.254469	0.791121
PANK4	0	0	0	0	0
HES5	0.281319	0.327546	0.521195	0.279158	0.883778
TNFRSF14-AS1	1.75268	2.85873	4.39145	0.464238	0.598425
TNFRSF14	0.258183	0.407877	0.637357	0.198391	0.276875
FAM213B	1.17931	1.01079	1.61609	1.41488	1.73606
MMEL1	0.162127	0.190596	0.100068	0.182939	0.394103
TTC34	0.245252	0.272701	0.271621	2.36959	0.899173
ACTRT2	0.0579598	0.0918994	0.0921315	0.355779	0.8588
LINC00982	0.326281	0.296154	0.247568	0.726906	1.49028
PRDM16	0.118546	0.0457632	0.0161235	0.0365542	0.07498
MIR4251	0	0	0	0	0
ARHGEF16	3.16152	3.59733	3.31027	1.47347	2.20523
MEGF6	0.272811	0.375134	0.53894	1.25237	0.960832
MIR551A	0.271026	0.319272	0.377419	0.780582	1.41783
TPRG1L	0.784923	0.709444	0.351323	0.694764	1.03462
WRAP73	0.199828	0.369	0.256258	0.453503	0.338843
TP73	0.113401	0.156112	0.0988187	0.29428	0.32161
TP73-AS1	0.193082	0.294833	0.281979	0.364254	0.337456
CCDC27	0.70267	0.63144	0.360075	0.56027	1.35942
SMIM1	0.486824	0.541133	0.630477	0.542175	1.03846
LRRC47	0.27432	0.372272	0.484242	0.73119	0.514272
CEP104	0.798872	0.883233	0.624607	1.24801	1.18583
DFFB	2.5691	1.58005	0.618842	0.543789	0.448819
C1orf174	0.326207	0.438608	0.488687	0.676563	0.425254
LINC01134	1.01034	0.695762	0.668857	1.37579	0.369505
LINC01346	0.482881	0.490187	0.370693	2.23721	3.09187
LINC01345	0.351607	0.452217	0.461226	1.44155	2.45469
LINC01777	0.231543	0.288786	0.265328	0.967862	1.14115
LINC01646	0.376292	0.396472	0.47959	1.59341	2.54422
AJAP1	0.0923095	0.110289	0.158266	0.342793	0.295364
MIR4417	0.575277	0.423793	0.432945	1.92338	1.86083
MIR4689	0.066225	0.139166	0.107538	0.170011	0.114505
NPHP4	0.0987895	0.189462	0.171177	0.268906	0.183702
KCNAB2	1.23135	1.48214	1.50462	0.932165	1.15218
CHD5	0	0	0	0	0
RPL22	0.37336	0.577552	0.44767	0.637407	0.457781
RNF207	6.08449	6.71575	7.66636	1.63188	1.34256
ICMT	0.420216	0.718911	0.916752	0.718821	0.437787
LINC00337	3.34783	3.9993	2.75169	1.35518	0.938155
HES3	0.317681	0.5245	0.410699	0.606074	0.734605
GPR153	0.217405	0.262443	0.24486	0.563726	1.35227
ACOT7	0.710299	0.440339	0.238024	0.299885	0.432377
HES2	0.809368	0.982265	0.965556	1.04344	2.37149
ESPN	0.73712	0.64664	0.627027	0.636851	1.9465
MIR4252	0.32605	0.564725	0.91847	0.662597	2.04794
TNFRSF25	0.194105	0.260989	0.194937	0.465199	0.943128
PLEKHG5	0.531637	0.525075	0.446768	0.380455	0.764892
NOL9	0.358451	0.529745	0.630741	0.746644	0.673546
TAS1R1	2.94905	3.04059	1.54013	1.14624	1.30144
ZBTB48	0.464752	0.642132	0.621239	0.521927	0.584262
KLHL21	0.340508	0.580846	0.507078	0.451123	0.320444
PHF13	1.25555	1.28861	1.13391	0.813419	0.773521
THAP3	5.78784	3.99838	2.24091	1.0114	0.775495
DNAJC11	0.346729	0.547766	0.57842	0.888385	0.580904
LINC01672	0.614021	0.723663	0.802489	1.5149	1.83144
CAMTA1	0.784172	0.75414	0.701984	0.583848	0.574259
VAMP3	1.19752	1.0102	0.50116	0.330606	0.290006
PER3	0.874398	0.824055	0.564459	0.469298	0.355137
UTS2	0.328659	0.364998	0.330926	0.748569	1.17523
TNFRSF9	0.672628	0.666399	0.551107	1.44021	2.68378
PARK7	6.62252	5.15022	3.40719	1.58133	1.61516
ERRFI1	0.196027	0.255887	0.4875	0.248675	0.264592
LINC01714	1.06245	2.13705	5.90926	1.23005	1.60534
SLC45A1	0.691278	0.911356	0.93204	1.44473	1.89602
RERE	0.0564789	0.126653	0.123554	0.207007	0.115393
SNORD128	0.639297	0.775812	1.71764	0.993595	0.569188
ENO1	0.806873	1.27293	1.52095	1.18594	0.842758
MIR6728	0.959217	1.15841	1.30942	0.761347	0.547697
ENO1-AS1	7.43207	9.6847	7.28321	0.99616	0.847827
CA6	0.529515	0.644889	0.602885	1.66539	2.24908
SLC2A7	0.770237	0.976657	0.858388	1.13207	2.12126
SLC2A5	0.530625	0.708398	1.11191	2.74095	1.96792
GPR157	0.427015	0.772409	1.05038	1.09472	1.47381
MIR34AHG	0.533999	0.824613	0.843348	0.998853	0.922401
MIR34A	0.340417	0.547029	0.647807	0.688846	0.699073
LINC01759	2.85313	2.61419	2.53964	1.55902	1.36704
H6PD	2.45821	2.19576	2.63644	2.15688	2.24603
SPSB1	0.761145	0.653967	0.801268	2.6883	1.13813
SLC25A33	2.06796	2.82343	4.62969	1.54275	1.06528
TMEM201	4.49643	3.40196	1.71737	0.922751	0.870922
PIK3CD	1.30503	1.8183	2.52634	1.41929	2.4799
PIK3CD-AS1	1.6098	2.1828	3.67065	1.14321	2.10448
PIK3CD-AS2	0.80973	1.09922	1.36025	1.63753	1.86675
CLSTN1	0.107384	0.159012	0.233692	0.447693	0.188137
CTNNBIP1	0.325342	0.398769	0.296325	1.28626	0.411468
LZIC	0.644508	1.00939	2.52141	1.28348	0.913748
NMNAT1	2.95863	2.79948	2.77076	1.55874	1.095
MIR5697	0.696133	0.884845	0.896164	1.71414	1.18321
RBP7	0.875457	0.865452	0.788367	3.42097	2.64925
UBE4B	1.08496	1.00743	0.980062	0.950141	0.547342
KIF1B	0.676752	0.870801	0.681837	1.02941	1.482
RNU6-2	0.156997	0.234268	0.285882	0.467741	0.249499
PGD	1.27026	1.18284	1.33039	2.12174	1.02562
CENPS-CORT	5.84941	5.01025	2.9398	1.46984	1.2186
CENPS	5.84941	5.01025	2.9398	1.46984	1.2186
CORT	0.459312	0.656374	0.612768	0.815065	0.697877
DFFA	0.457522	0.749839	1.06057	1.17114	0.801434
PEX14	3.64278	3.24736	2.77263	1.22282	0.977812
CASZ1	0.0519737	0.0261947	0.0479165	0.0748799	0.0227266
C1orf127	0.392248	0.4548	0.37506	0.89945	2.20234
TARDBP	5.8312	5.58904	3.41026	1.72221	1.94797
MASP2	0.513398	0.71668	0.916219	0.960148	0.862169
SRM	1.42322	1.24409	1.34536	0.978438	0.701476
EXOSC10	0.581834	0.793553	1.24469	1.34243	0.664913
MTOR	0.278275	0.416286	0.290619	0.619482	0.494547
MTOR-AS1	0.147107	0.334243	0.275404	0.384839	0.263889
ANGPTL7	0.25544	0.39119	0.381113	0.574932	0.487265
UBIAD1	3.36434	2.94398	4.49842	1.99636	1.824
DISP3	0.331956	0.370909	0.320847	0.821922	1.98499
LINC01647	0.574468	0.733387	0.855218	1.93273	3.76103
FBXO2	1.06479	1.19417	1.28252	0.980488	1.09381
FBXO44	2.06242	1.9506	1.51803	1.08067	1.20106
FBXO6	0.847038	1.03896	0.938862	1.06912	0.674865
MAD2L2	0.7998	0.773561	0.851702	0.883271	0.623402
DRAXIN	1.23835	1.13696	0.994487	1.56898	3.85314
AGTRAP	1.50609	1.58501	2.0373	1.16565	1.08421
C1orf167	0.58272	0.754191	0.710974	1.93389	2.33178
MTHFR	0.237635	0.403292	0.561478	0.364386	0.308145
CLCN6	1.87391	1.97674	1.75017	0.603739	0.565607
NPPA-AS1	0.172338	0.267603	0.490765	0.342072	0.298396
NPPA	0.442713	0.573334	0.794084	1.13665	1.20987
NPPB	0.475589	0.529439	0.482532	1.37987	3.09218
KIAA2013	3.73214	2.33011	1.51355	0.752586	0.757893
PLOD1	7.54112	7.83761	7.71713	1.64805	1.29754
MFN2	3.53652	3.61118	2.22946	0.82219	0.636121
MIIP	5.23479	4.24127	3.4274	1.59701	1.1015
MIR6729	0.57749	0.799906	0.895846	1.10424	0.932256
TNFRSF8	1.10254	1.22242	2.216	1.47148	1.42292
MIR7846	1.15784	1.35552	2.59535	1.11679	1.34363
TNFRSF1B	1.15784	1.35552	2.59535	1.11679	1.34363
MIR4632	0.593106	0.964049	0.883957	1.03344	1.79841
VPS13D	0.946232	0.99341	0.794645	2.38398	1.74169
SNORA59B	0.216266	0.473189	0.288776	0.480737	0.504617
SNORA59A	0.216266	0.473189	0.288776	0.480737	0.504617
DHRS3	0.394644	0.641799	1.13091	1.32706	1.06554
MIR6730	0.332229	0.491604	0.52322	0.782542	0.762458
AADACL4	0.706476	0.670997	0.77322	4.79376	2.60773
AADACL3	0.271948	0.452408	0.416252	0.982599	2.17157
C1orf158	0.789022	0.692584	0.709283	2.49747	2.77692
PRAMEF12	0.0771442	0.165698	0.117613	0.314395	0.578944
PRAMEF1	0.108659	0.122425	0.092819	0.771972	0.432272
LINC01784	0.0962873	0.129999	0.0730763	0.415546	0.58169
PRAMEF11	0.0621101	0.0730135	0.048875	0.306079	0.481028
HNRNPCL3	0.23777	0.373892	0.358791	1.26448	1.27738
HNRNPCL1	0.23777	0.373892	0.358791	1.26448	1.27738
HNRNPCL4	0.23777	0.373892	0.358791	1.26448	1.27738
PRAMEF2	0.274406	0.509627	0.448927	1.29139	1.60142
PRAMEF4	0.0357911	0.0658713	0.143734	0.224791	0.274273
PRAMEF8	0.0173008	0.00798255	0.0361392	0.026006	0.127793
PRAMEF7	0.0173008	0.00798255	0.0361392	0.026006	0.127793
PRAMEF6	0.00410379	0.0130222	0.00220128	0.0104427	0.0103489
PRAMEF9	0.00410379	0.0130222	0.00220128	0.0104427	0.0103489
PRAMEF27	0.00410379	0.0130222	0.00220128	0.0104427	0.0103489
PRAMEF22	0.00174602	0.0263138	0.0156106	0.030894	0.0971739
PRAMEF25	0.00350648	0	0	0.022756	0.00306621
PRAMEF26	0.00350648	0	0	0.0180605	0
PRAMEF5	0	0	0	0	0
PRAMEF36P	0.0143202	0.027828	0.0214938	0.0074776	0.0336358
PRAMEF34P	0.0143202	0.027828	0.0214938	0.0074776	0.0336358
HNRNPCL2	0.278025	0.32281	0.304154	0.862126	1.23177
PRAMEF18	0	0	0	0	0
PRAMEF15	0	0	0	0.00631315	0
PRAMEF14	0	0	0	0	0
PRAMEF13	0	0	0	0	0
PRAMEF19	0	0.00199904	0	0.00541306	0
PRAMEF17	0.00843076	0.0228934	0.00441304	0.0127858	0.051514
PRAMEF20	0.00399692	0	0	0.0126263	0
PRAMEF10	0	0	0	0	0
PRAMEF33	0	0	0	0	0
LRRC38	0.502286	0.566422	0.62662	2.1438	3.03673
PDPN	0.0950422	0.142785	0.17331	0.452556	0.9855
PRDM2	1.02355	1.02347	1.49663	1.70408	2.20218
KAZN	0.319953	0.343944	0.270066	0.998273	2.12772
TMEM51-AS1	0.33546	0.437209	0.349915	0.88313	1.09866
TMEM51	1.16446	1.05146	1.93873	1.29779	1.70044
C1orf195	1.04034	1.34037	2.33655	1.92721	1.62779
FHAD1	1.06872	0.957236	0.959044	2.71298	3.21232
EFHD2	0.449866	0.547456	0.538134	0.558297	0.909959
CTRC	0.698887	1.17827	1.09412	1.54512	2.0171
CELA2A	0.540497	0.81191	0.890979	1.41848	1.60335
CELA2B	0.383849	0.598559	0.498046	1.56178	1.58153
CASP9	0.494795	0.665276	0.594591	1.85944	0.589608
DNAJC16	6.81466	6.49813	4.72579	0.900194	0.758856
AGMAT	0.374501	0.548504	0.886293	0.727172	0.594513
DDI2	5.06738	3.64183	4.4006	1.2291	1.36703
RSC1A1	0.187508	0.303843	0.291609	0.600677	0.296606
PLEKHM2	1.15592	1.23234	2.03358	2.14699	1.16005
SLC25A34	0.224726	0.278526	0.23882	0.295884	0.230889
TMEM82	0.588278	0.649808	0.537464	0.828457	0.804055
FBLIM1	1.27489	1.12216	0.904763	1.26133	2.55801
UQCRHL	0.798513	1.12353	0.874444	1.56578	2.34358
SPEN	1.99235	1.95986	1.86108	0.600475	0.435063
ZBTB17	0.114023	0.157281	0.228151	0.152569	0.130475
C1orf64	1.18928	1.18626	0.972602	1.44052	2.26708
HSPB7	2.00196	1.49124	1.55553	0.83922	1.48135
CLCNKA	0.335506	0.335576	0.287264	0.490411	1.20808
CLCNKB	0.133626	0.268777	0.232183	0.33652	0.919099
FAM131C	0.511767	0.661192	0.782443	0.568047	1.18776
EPHA2	0.778098	1.11481	1.1472	1.50878	2.02208
ARHGEF19	0.627125	0.978957	0.865691	1.38429	1.2599
RSG1	3.91573	4.16572	4.93723	1.69908	1.40678
FBXO42	0.254804	0.327278	0.313135	0.473365	0.296988
SZRD1	1.93931	1.87452	1.65724	1.3862	1.13316
SPATA21	0.458328	0.746636	0.88282	1.23586	0.9543
NECAP2	0.868277	1.11698	1.06347	1.4816	1.224
CROCCP3	0.509394	0.599917	0.654373	1.15757	0.834111
LINC01783	0.131071	0.187929	0.18083	0.583044	0.693332
FAM231B	0.106285	0.156388	0.151478	0.47997	0.515343
MIR3675	0.226987	0.154051	0.167464	0.384305	0.421583
NBPF1	0.304287	0.464702	0.431781	0.69271	0.897384
CROCCP2	0.46989	0.699612	0.941828	0.911285	0.764339
MST1P2	1.06616	1.56584	1.54172	0.427415	0.438331
FAM231C	0.182628	0.0668329	0.0803504	0.187583	0.157165
FAM231A	0.182628	0.0668329	0.0803504	0.187583	0.157165
ESPNP	0.151881	0.283231	0.174898	0.373644	0.714001
MST1L	0.0228329	0.0218573	0.040606	0.0772886	0.126757
CROCC	0.344421	0.588462	0.432969	0.97561	1.50387
MFAP2	0.62104	0.505973	0.33733	0.710502	1.88936
ATP13A2	0.432483	0.639609	0.684684	0.871215	0.884535
SDHB	0.590264	0.954595	0.937194	1.31574	0.874867
PADI2	0.397961	0.510219	0.518203	1.46736	1.6512
PADI1	0.599387	1.01243	1.17761	1.25367	2.5254
PADI3	0.475936	0.703421	0.712531	1.13734	2.26476
MIR3972	0.265423	0.612769	0.475263	0.756089	1.30765
PADI4	0.749984	1.24198	1.46223	2.91795	3.20113
PADI6	0.571254	0.801513	0.984814	1.59664	3.36782
RCC2	0.191892	0.422287	0.626266	0.370067	0.285381
ARHGEF10L	1.05748	1.5964	1.76125	1.5519	3.26859
ACTL8	0.936912	1.00226	0.840584	5.13903	2.76839
LINC01654	0.533044	0.604202	0.564424	1.90615	2.93958
IGSF21	0.185991	0.283539	0.229119	0.653803	0.962413
KLHDC7A	0.294995	0.396242	0.37756	0.765554	1.61852
PAX7	0.117436	0.177544	0.137693	0.30586	1.05308
TAS1R2	0.612564	0.638455	0.589233	1.78205	3.70443
ALDH4A1	0.44876	0.632515	0.588792	1.18769	1.36117
MIR4695	0.318874	0.637115	0.691199	0.827434	0.697054
MIR1290	3.2871	2.94966	3.66186	1.40347	1.19584
IFFO2	2.44339	2.05743	2.04144	1.30977	0.743817
UBR4	0.13484	0.185485	0.225904	0.317264	0.305672
EMC1	0.359733	0.489032	0.478346	0.625125	0.419649
MRTO4	7.64733	6.28856	3.55212	1.35285	1.20361
AKR7L	0.442432	0.648387	0.748572	1.08734	0.981711
AKR7A3	0.505655	0.794676	1.02593	1.39102	1.27393
AKR7A2	0.559036	0.782061	0.905169	1.14694	0.7167
PQLC2	1.41882	1.55324	1.46783	0.829838	0.544012
CAPZB	0.330476	0.618813	1.15222	0.803468	0.46521
MINOS1	4.73801	4.90076	4.50061	2.38059	2.4266
MINOS1-NBL1	4.73801	4.90076	4.50061	2.38059	2.4266
RPS14P3	1.13765	1.31668	1.51613	1.5778	0.850144
NBL1	1.0785	1.00149	1.06523	1.16991	1.82608
HTR6	0.797893	0.894843	0.59316	1.40892	2.51227
TMCO4	0.519815	0.682086	0.705265	2.16274	1.7046
RNF186	0.460139	0.574691	0.592467	0.956154	1.68567
OTUD3	3.68764	3.37241	2.0532	1.90499	2.1482
PLA2G2E	0.431888	0.923774	4.06249	0.929229	1.29956
PLA2G2A	0.845507	1.24544	2.13455	1.27777	2.18572
PLA2G5	0.640046	0.77098	0.880252	2.12293	4.83408
PLA2G2D	0.771888	1.03036	0.875467	1.83631	3.84006
PLA2G2F	0.513292	0.718402	1.05769	2.27243	3.00735
PLA2G2C	0.814174	0.829669	0.811696	7.13548	3.3087
UBXN10	0.774173	1.21893	2.00504	1.59169	2.82937
UBXN10-AS1	0.658857	1.03749	1.7424	1.15605	2.71577
VWA5B1	0.408799	0.532524	0.409001	1.53378	2.70372
LINC01141	0.488942	0.624736	0.933561	1.16269	3.37885
CAMK2N1	0.851021	1.35552	3.23141	0.759291	1.53543
MUL1	1.01064	1.20313	0.750605	1.11725	0.725149
FAM43B	0.52745	0.710809	0.624809	1.04429	2.94366
CDA	1.80154	1.42138	1.40545	1.81436	3.55424
PINK1	3.54476	2.27969	1.32705	2.20771	2.06441
MIR6084	3.52192	2.2447	1.30672	2.14875	1.98663
PINK1-AS	0.463157	0.941834	0.727708	1.37269	1.52793
DDOST	0.108292	0.164455	0.148139	0.151401	0.160219
KIF17	0.385157	0.575882	0.411673	0.686231	0.740624
SH2D5	0.553578	0.597396	0.662145	1.19054	2.10869
HP1BP3	0.345056	0.566898	0.458426	0.765401	0.49102
EIF4G3	0.324062	0.457399	0.549932	0.643562	0.506133
MIR1256	0.248873	0.272909	0.479009	0.407935	0.28047
ECE1	0.407088	0.702267	0.565955	1.07425	1.07752
NBPF3	1.24591	1.03161	0.603522	1.08234	1.87877
ALPL	0.535172	0.657042	0.556519	1.40809	3.58605
RAP1GAP	0.365226	0.715961	0.522233	0.949594	1.02043
USP48	0.45244	0.622104	0.681467	0.953732	0.59965
LDLRAD2	0.724638	1.16491	1.00371	2.01484	2.16109
HSPG2	0.467888	0.743329	0.653854	1.49846	1.07167
CELA3B	0.487153	0.684505	1.63372	0.789049	1.32736
CELA3A	0.602878	0.68211	1.59142	0.837515	1.33249
LINC00339	5.27151	4.38659	5.10457	1.45667	1.31597
LINC01635	5.21733	4.23074	4.83	1.28934	1.15636
CDC42	3.25255	2.48715	3.10697	1.82982	1.05789
WNT4	0.34068	0.515953	0.587527	0.510973	0.416538
MIR4418	0.41947	0.58808	0.561926	1.12309	2.90142
ZBTB40	2.11877	2.30379	3.04934	2.10958	1.76975
EPHA8	0.354072	0.432401	0.354953	0.835487	3.54806
C1QA	0.413702	0.57401	0.541347	1.09269	3.3062
MIR6127	0.385883	0.540308	0.445461	1.03308	2.8854
C1QC	0.430052	0.654761	0.557708	0.932334	2.6516
C1QB	0.602156	0.754654	0.7094	1.40725	4.32956
EPHB2	0.812758	0.859287	0.707757	1.28985	2.76034
MIR4684	0.696082	0.822389	0.584665	1.47132	3.62205
MIR4253	0.669668	0.8247	0.818792	1.9552	2.96602
LACTBL1	0.468917	0.699288	0.671015	1.6099	2.38482
TEX46	0.962634	1.2703	0.952241	1.88861	2.37981
KDM1A	5.07708	3.73784	2.8275	1.79864	1.64999
MIR3115	0.303573	0.509636	0.656894	0.776558	0.472018
MIR4419A	0.237951	0.43215	0.329066	0.566288	0.400846
LUZP1	0.133133	0.161933	0.206877	0.395676	0.25704
HTR1D	0.877766	1.51867	3.41699	1.24416	2.02507
LINC01355	0.251571	0.346235	0.600651	0.700557	0.377802
HNRNPR	0.0501724	0.0854602	0.142131	0.13435	0.0817972
ZNF436	0.417495	0.488894	0.492913	2.55795	0.728879
ZNF436-AS1	1.48138	1.11555	0.783206	1.96032	0.455288
TCEA3	0.708882	0.992282	1.15261	1.31142	1.67806
ASAP3	0.67109	0.954757	1.06565	1.66744	1.87568
E2F2	0.421782	0.551831	0.707416	0.784176	0.501888
ID3	5.97212	10.4949	17.0421	1.21009	1.09882
MDS2	1.54021	1.47273	2.3522	2.1922	3.49708
RPL11	3.75128	2.93048	1.41239	1.10092	1.05151
ELOA	2.84581	2.65454	1.98931	1.52526	0.957266
ELOA-AS1	0.570775	0.736521	0.90376	1.33126	0.868463
PITHD1	8.84566	7.44534	6.88919	1.65978	1.56772
LYPLA2	3.06461	2.07229	3.9927	0.749186	0.595569
GALE	2.34487	3.17062	3.96216	0.327968	0.357447
HMGCL	2.70759	3.83338	4.725	1.10258	0.799816
FUCA1	0.418732	0.575468	0.576938	1.88481	0.764112
CNR2	0.859191	0.812118	0.970269	6.23462	1.63907
MIR378F	1.05941	1.3065	1.14231	2.85668	2.99587
PNRC2	1.75987	3.06907	4.69156	0.884624	0.630113
SRSF10	0.417294	0.548549	0.705862	0.678397	0.290219
MYOM3	0.5061	0.53621	0.636029	1.28859	1.91295
IL22RA1	0.614504	0.757345	1.44012	1.04741	1.63689
IFNLR1	0.703358	0.783849	0.756671	1.3256	2.08186
GRHL3	1.25526	1.27102	0.91713	1.68768	3.76423
STPG1	0.291088	0.395465	0.29616	0.696399	1.06519
NIPAL3	2.81801	2.49823	2.20972	1.31244	1.09233
RCAN3AS	1.11252	1.13294	1.04566	2.33432	4.20268
RCAN3	1.08899	1.02034	0.939311	2.01897	3.93513
NCMAP	1.30336	1.59227	2.68319	1.31657	3.80797
SRRM1	3.46435	4.12883	2.71933	1.10013	1.63282
CLIC4	2.99212	2.50768	2.54667	1.08581	0.979957
RUNX3	0.139895	0.198243	0.207267	0.400417	0.97847
MIR6731	1.2299	1.2095	1.73618	1.0088	2.37391
MIR4425	1.15665	2.61326	7.52755	1.09925	1.74506
SYF2	0.629601	0.801666	1.08638	1.38586	1.01444
RSRP1	3.24405	2.61279	2.58269	0.777825	0.682804
RHD	1.28747	1.12353	1.52312	0.47896	0.674309
TMEM50A	0.228329	0.16189	0.188829	0.353136	0.102265
RHCE	0.152153	0.190633	0.289395	0.259014	0.166874
TMEM57	3.94187	3.52915	2.3341	1.10944	1.21314
LDLRAP1	2.23524	1.92494	1.46368	1.59074	2.54224
MAN1C1	1.31626	0.802721	0.486267	0.955362	2.69084
SELENON	0.688956	0.819519	0.755661	1.426	2.59301
MTFR1L	4.69524	3.88088	2.60247	1.04589	0.923221
AUNIP	0.231245	0.276778	0.463619	0.319667	0.232689
PAQR7	5.92074	4.80376	6.13059	1.60324	1.04324
STMN1	0.910353	1.34728	1.79545	1.66926	1.44841
MIR3917	1.03632	0.793646	0.791451	1.16358	1.13444
PAFAH2	0.63803	0.704602	0.754962	1.67551	0.890796
EXTL1	1.20734	1.74177	1.59426	1.55552	2.31746
SLC30A2	2.12638	1.57252	1.15497	1.00567	2.20859
TRIM63	0.634356	0.985287	0.99766	1.53306	3.30687
PDIK1L	1.47349	1.93852	1.17692	0.986304	1.0974
FAM110D	0.576782	0.754678	0.42734	0.870257	2.43481
ZNF593	0.343336	0.459219	0.360192	0.639786	0.970403
CNKSR1	1.60476	2.02919	1.57266	1.08795	0.799878
CATSPER4	0.381203	0.748536	0.497841	1.08915	1.26742
CEP85	4.83349	4.28519	3.42743	1.00368	1.07993
SH3BGRL3	0.241089	0.293236	0.487834	0.382799	0.22963
UBXN11	0.841054	1.5081	3.30491	0.800294	0.77407
CD52	1.67641	2.81046	3.89979	1.68841	1.72327
CRYBG2	0.99515	1.96675	2.09988	0.870542	0.873918
ZNF683	0.867519	1.2979	1.44042	1.13168	1.647
LIN28A	0.261858	0.291951	0.275786	0.673405	1.1403
DHDDS	1.82297	1.63623	0.981708	0.664836	0.878845
HMGN2	0.643045	0.579694	0.485282	0.731632	0.50586
RPS6KA1	0.811391	0.97862	0.670881	1.34263	2.03161
MIR1976	0.607212	0.933247	1.42306	0.907667	0.59631
ARID1A	0.92159	1.51253	1.66626	0.145481	0.20999
PIGV	5.34359	6.794	7.7443	0.821099	0.542935
ZDHHC18	3.87449	3.3599	3.50779	1.70156	1.53636
SFN	3.71589	5.92665	7.21732	0.668713	0.802073
GPN2	0.551345	0.866216	1.06801	1.17483	0.693565
GPATCH3	4.6163	3.50363	1.64464	1.21215	0.878797
NR0B2	1.99696	2.77831	4.0392	1.0347	1.34553
NUDC	3.0825	3.39724	4.44252	1.50855	1.71785
KDF1	0.589086	0.941899	1.37567	1.42395	1.25539
TRNP1	1.82107	2.0134	4.96956	0.991163	2.00615
FAM46B	0.830896	1.30944	1.86642	0.971215	1.15227
SLC9A1	0.359629	0.662118	0.744314	0.88041	0.834617
WDTC1	0.682496	0.838908	0.650347	1.33748	1.20768
TMEM222	11.8962	11.5294	6.7786	1.92751	2.49176
ACTG1P20	11.9589	11.6325	6.80713	1.77043	2.12308
SYTL1	1.5189	1.0579	1.22375	0.916012	0.758069
MAP3K6	0.200079	0.438008	0.285068	0.394834	0.337433
FCN3	0.76353	1.08891	1.1292	1.27625	2.23715
CD164L2	0.637464	0.727909	0.679324	1.19422	2.49156
GPR3	0.490723	0.736859	0.519087	1.18762	1.83356
WASF2	0.229531	0.426626	0.553926	0.484353	0.302543
AHDC1	0.720844	2.74845	5.01169	0.880012	0.612384
FGR	1.18883	1.41507	1.77575	1.67891	2.50388
IFI6	3.77116	3.62071	2.2241	1.38754	1.29471
FAM76A	1.40718	1.84301	1.24167	1.70486	1.99831
STX12	1.61727	1.95177	1.56025	1.57975	1.65694
PPP1R8	4.68418	3.41993	2.75213	0.809349	0.560578
SCARNA1	4.6153	3.25531	2.51051	0.657849	0.516489
THEMIS2	4.48123	5.42365	7.14042	1.82969	2.33605
RPA2	0.560575	1.04746	1.6778	0.969236	0.619344
SMPDL3B	1.74409	1.46406	1.31619	2.0112	2.37208
XKR8	1.29265	1.23132	0.808852	1.26716	1.63629
EYA3	0.309709	0.408922	0.487585	0.674727	0.454944
PTAFR	1.35582	1.68037	3.00158	2.00228	1.63747
DNAJC8	0.940271	1.19859	2.56216	1.5909	0.942862
ATPIF1	11.9319	9.19056	6.92667	1.71971	1.77913
SESN2	2.99317	1.57301	1.24039	1.13275	1.48291
MED18	8.57916	9.99147	7.95744	1.9705	1.84494
PHACTR4	2.84882	1.92143	1.68808	1.32292	1.51775
SNHG3	9.56594	16.0952	11.0342	1.33187	1.12935
RCC1	9.56594	16.0952	11.0342	1.33187	1.12935
SNORA73B	12.0048	20.0063	14.6759	1.55716	1.2936
TRNAU1AP	3.41784	3.58761	3.14171	1.85625	1.5487
SNHG12	5.2086	5.78183	3.93115	1.16835	0.800597
SNORD99	5.19875	5.77182	3.91402	1.14019	0.792134
SNORA61	5.31083	5.96299	4.29358	1.15998	0.91749
SNORA44	5.16602	5.82761	3.97302	1.03761	0.857113
SNORA16A	5.26116	5.97691	4.28017	1.12025	0.890585
RAB42	1.82332	1.82423	2.73984	1.26799	1.33948
TAF12	0.709834	1.12352	1.77039	1.21591	1.04695
LINC01715	4.66718	5.08029	5.00451	1.47845	1.00624
RNU11	7.14216	6.75172	6.62358	1.49607	1.16454
GMEB1	3.48365	4.61576	5.13827	1.56356	1.7692
YTHDF2	2.12879	2.32662	2.06677	1.47371	1.12161
OPRD1	0.733191	0.786083	0.80018	1.63156	4.13177
EPB41	2.02834	2.89688	5.35118	1.36739	1.03622
TMEM200B	0.254083	0.238149	0.212565	0.353075	0.6202
SRSF4	0.656022	0.947959	1.15036	1.33264	0.912067
MECR	0.733748	1.2411	1.51326	2.00344	1.21156
PTPRU	5.45919	3.87593	2.39961	1.26621	2.23643
LINC01756	0.506966	0.740151	0.642259	1.5326	2.05211
LINC01648	0.339178	0.630287	0.542025	1.27583	1.58471
MATN1	0.930881	1.01135	0.857533	2.54138	2.35721
MATN1-AS1	1.18827	1.35436	1.18771	2.19098	1.02746
LAPTM5	0.88431	1.42784	1.81104	1.85257	1.98787
MIR4420	2.06421	3.00726	5.18401	2.31627	2.44239
LINC01778	0.652552	1.02215	1.05062	1.3418	2.66707
SDC3	0.442863	0.599545	0.577834	0.929479	1.9618
PUM1	0.420251	0.521997	0.672779	0.734666	0.529199
SNORD103A	0.412756	0.550627	0.704422	0.75826	0.492541
SNORD103B	0.412756	0.550627	0.704422	0.75826	0.492541
SNORD103C	0.254765	0.325514	0.552412	0.706571	0.331915
NKAIN1	0.538946	0.648579	0.697557	1.11923	1.77325
SNRNP40	0.37293	0.516916	0.682392	0.866874	0.480643
ZCCHC17	4.27021	3.11807	2.07785	1.11694	0.983772
FABP3	0.482642	0.655723	0.785224	1.05624	0.706275
SERINC2	2.99706	2.05298	1.71813	1.61803	3.59531
LINC01225	0.407397	0.52292	0.467477	1.16889	1.17165
LINC01226	0.585656	0.803361	1.92991	2.04207	2.03391
TINAGL1	1.28697	1.05755	1.28936	0.729071	1.16967
HCRTR1	0.537928	0.772573	0.809398	1.51301	2.61083
PEF1	0.347477	0.694299	0.561879	0.850596	0.455858
COL16A1	0.363747	0.688957	0.432817	0.955904	1.65943
ADGRB2	0.361388	0.438314	0.388009	0.701554	1.78847
MIR4254	0.223697	0.358111	0.206292	0.421729	1.12014
SPOCD1	1.96795	1.30137	1.14576	1.07263	1.90619
PTP4A2	0.385088	0.453537	0.679693	0.881378	0.493918
KHDRBS1	1.80355	1.54042	1.48704	1.04333	1.12099
TMEM39B	4.57148	2.87582	2.91627	1.70033	1.80143
MIR5585	0.65997	0.895734	0.919264	2.19266	0.900815
KPNA6	3.93037	4.19902	4.0776	1.59893	1.21162
TXLNA	1.67193	1.62464	2.11437	0.621751	0.475689
CCDC28B	0.50756	0.505384	0.536676	0.433886	0.307942
IQCC	0.68511	0.538972	0.577245	0.290647	0.320374
DCDC2B	0.414662	0.598503	0.459836	0.430312	0.403655
TMEM234	1.27085	1.36375	1.25906	1.14214	0.612881
EIF3I	5.20307	5.25779	3.4344	1.13999	0.920979
MTMR9LP	0.661728	1.04513	2.03438	0.932388	0.643829
FAM167B	1.81749	2.14576	2.52001	0.933533	1.00304
LCK	1.17229	1.65978	3.11773	0.894921	0.888116
HDAC1	6.38666	6.34984	6.60491	1.85801	1.5889
MARCKSL1	0.493701	0.530683	0.802899	0.309444	0.420327
TSSK3	0.445462	0.653095	0.694017	0.708714	0.695792
FAM229A	0.36967	0.494886	0.507389	0.614263	0.544946
BSDC1	0.340741	0.460817	0.515663	0.748752	0.503953
ZBTB8B	0.8331	0.726493	0.730139	2.35302	4.6419
ZBTB8A	1.51989	1.3589	0.814937	2.22525	3.12257
ZBTB8OS	1.136	1.28356	3.07981	1.99113	0.914811
RBBP4	5.169	4.80246	3.49185	1.53859	0.94699
SYNC	0.358468	0.433468	0.478941	0.825533	0.544419
KIAA1522	0.427009	0.740923	0.807606	0.74772	0.721206
YARS	0.316974	0.528625	0.978128	0.592768	0.456566
S100PBP	1.1279	1.28783	1.91849	1.66193	0.839007
FNDC5	0.286898	0.384683	0.469787	0.6726	0.551305
HPCA	0.438635	0.485844	0.526069	1.08332	2.49751
TMEM54	1.87985	1.53863	0.739411	1.47428	3.07713
RNF19B	0.707476	0.974767	2.02818	1.19674	0.828332
AK2	0.319082	0.614505	0.715043	0.676991	0.51155
AZIN2	1.62751	1.36342	0.963191	1.75963	2.29499
TRIM62	0.517291	1.04869	1.13515	1.22098	1.17799
ZNF362	1.53899	1.88889	2.4433	2.04004	2.21333
A3GALT2	0.388279	0.52309	0.46936	1.00004	1.71072
PHC2	0.423118	0.622641	0.964774	0.90798	0.585052
MIR3605	0.241047	0.347955	0.54544	0.527387	0.366425
ZSCAN20	1.86697	1.4478	1.21681	1.34918	1.40571
CSMD2	0.183414	0.24095	0.228527	0.423067	1.08434
HMGB4	0.429281	0.490469	0.482023	1.85274	2.13648
CSMD2-AS1	0.403361	0.59526	0.539019	2.22619	2.30211
C1orf94	0.485294	0.621391	0.433207	1.81234	2.92815
MIR552	0.568834	0.503318	0.588873	3.004	2.27336
GJB5	0.658587	0.926616	1.0495	1.73072	2.58467
GJB4	0.418387	0.581403	0.760241	1.19218	1.92166
GJB3	1.94822	1.83486	2.15445	1.16923	3.06552
GJA4	0.45403	0.714445	0.623455	1.48922	2.21598
SMIM12	0.43251	0.882029	0.7185	0.943093	0.851587
DLGAP3	0.509204	0.645015	0.532652	1.13027	2.37199
TMEM35B	2.70988	1.83929	1.44726	0.650031	0.539477
ZMYM6	2.7007	1.90904	1.38392	0.72294	0.637169
ZMYM1	0.562068	0.689399	0.809518	1.65988	1.31333
SFPQ	0.193521	0.279121	0.306915	0.381761	0.321755
ZMYM4	2.07614	1.53175	1.13329	1.35834	1.19605
ZMYM4-AS1	0.410295	0.563392	0.718606	1.18842	0.642052
KIAA0319L	0.318124	0.461892	0.430764	0.715559	0.513175
NCDN	0.493987	0.725169	0.667381	0.729499	0.419483
TFAP2E	0.585965	0.829809	0.674363	0.954802	1.33186
PSMB2	0.517436	0.674871	0.787648	1.16179	0.814423
C1orf216	1.59597	1.6238	1.82887	0.786932	0.611567
CLSPN	0.359234	0.531559	0.671957	0.784994	0.594007
AGO4	0.855109	0.934591	0.81731	1.07542	1.17306
AGO1	1.96029	2.14135	1.85294	2.30184	1.97257
AGO3	4.62641	4.04515	3.07782	0.848471	0.756117
TEKT2	0.473026	0.491738	0.392695	0.917	1.25165
ADPRHL2	2.75612	2.34101	1.18262	0.92855	1.20523
COL8A2	0.30962	0.416997	0.378802	0.735783	0.645149
TRAPPC3	0.395258	0.544378	0.717143	0.702188	0.46666
MAP7D1	4.25705	3.86094	4.27191	0.704518	0.656562
THRAP3	4.47691	4.71733	4.79193	0.969136	0.944588
SH3D21	0.334992	0.587711	0.982947	0.56497	0.365512
EVA1B	1.76377	1.03953	1.16372	0.637228	0.823382
STK40	0.481406	0.800034	0.870226	0.884461	0.898317
LSM10	5.84746	6.31204	5.44612	1.77497	1.33422
OSCP1	0.685597	0.933609	0.840369	1.12402	1.00795
SNORA63C	0.5443	0.801215	0.744845	1.0051	0.937642
MRPS15	0.947567	1.19888	1.38379	1.39835	1.00376
CSF3R	2.0487	2.44739	3.41267	0.842505	0.691892
GRIK3	0.161592	0.265691	0.237878	0.734985	1.22289
MIR4255	0.477129	0.589776	0.613948	1.73741	2.22515
LINC01137	0.772506	1.47271	2.18736	1.42469	1.59176
ZC3H12A	5.06581	5.10517	4.97911	0.956118	0.867585
MIR6732	6.28064	6.39001	6.88885	0.585086	0.54188
MEAF6	0.411974	0.842021	1.15404	0.891276	0.679537
MIR5581	0.625245	0.868509	1.48934	1.30775	0.849626
SNIP1	0.661043	1.26419	4.52197	1.18312	0.895703
DNALI1	2.06597	1.98991	1.63252	2.01597	1.11919
GNL2	0.410531	0.64028	0.789478	1.01013	0.584784
RSPO1	0.248702	0.415306	0.385813	0.733645	2.41342
C1orf109	0.610081	0.994398	1.0291	1.23554	0.96325
CDCA8	3.60104	3.37765	2.02548	1.11436	0.702748
EPHA10	0.338196	0.378649	0.318979	0.670543	1.33998
MANEAL	1.0092	0.978329	1.02565	2.04998	2.54791
YRDC	4.22668	3.78418	2.00739	0.82537	0.607206
C1orf122	4.22668	3.78418	2.00739	0.82537	0.607206
MTF1	4.00568	3.38583	1.63521	0.446243	0.357032
INPP5B	1.34602	1.18095	1.04829	0.654496	0.623065
SF3A3	0.297332	0.54212	0.475504	0.860483	0.590083
FHL3	2.15779	2.16312	2.50603	0.704281	0.491156
UTP11	4.3892	3.55819	3.96306	1.57707	1.17126
POU3F1	0.24719	0.211494	0.22435	0.456272	0.793754
MIR3659	0.55605	0.669936	0.503942	1.40211	2.47513
LINC01343	0.660134	0.644621	0.616491	1.71119	3.12016
LINC01685	0.24747	0.324757	0.577621	0.792205	0.945727
RRAGC	0.229913	0.333299	0.297049	0.475124	0.380713
MYCBP	1.93995	1.3866	1.38753	1.19297	0.88482
GJA9	1.94638	1.5577	1.07963	0.689792	0.658939
RHBDL2	0.533366	0.700516	1.26294	1.12945	1.20216
AKIRIN1	2.07666	2.23729	4.51862	1.32734	1.05496
NDUFS5	5.66783	5.2607	5.73599	1.49772	1.26523
MACF1	0.599502	0.73366	0.639772	1.27485	2.67957
KIAA0754	0.332909	0.438773	0.54866	0.461801	0.254515
BMP8A	0.390914	0.486684	0.400471	0.798333	1.39491
OXCT2P1	0.175077	0.158715	0.153958	0.180963	0.326641
PPIEL	0.158116	0.330713	0.339081	0.368223	0.256237
PABPC4	0.283498	0.326982	0.360656	0.414002	0.266046
SNORA55	0.642244	0.592254	0.429994	0.568369	0.369753
HEYL	0.434992	0.476849	0.45145	1.37461	2.55106
NT5C1A	0.234096	0.210674	0.180284	0.393565	0.655688
HPCAL4	0.360691	0.565528	0.59267	1.02762	1.9895
PPIE	1.20516	0.920241	0.824577	1.28374	1.99413
BMP8B	0.23535	0.391269	0.33909	0.601159	0.494622
OXCT2	0.00610225	0.0130505	0.0156357	0.0591282	0.10758
TRIT1	0.319969	0.703507	0.63456	0.70247	0.592868
MYCL	1.98061	1.27465	0.743134	1.56112	2.99835
MFSD2A	0.707207	0.894611	0.880832	1.78958	2.99464
CAP1	4.44019	4.18708	3.67412	1.49528	1.2687
PPT1	0.251827	0.307823	0.407499	0.529471	0.348054
RLF	4.86791	3.56108	2.88021	1.47703	1.8881
TMCO2	0.765613	0.953875	0.883299	1.63349	1.26763
ZMPSTE24	1.3478	1.137	0.791026	0.794038	0.769649
COL9A2	0.501327	0.826893	1.12502	0.815113	0.717957
SMAP2	1.5439	0.763571	0.853283	0.79334	0.82882
ZFP69B	2.28726	1.76852	1.8132	5.12018	1.46799
ZFP69	1.74853	0.993226	0.951595	4.88105	1.17299
EXO5	0.933665	0.598236	0.561233	4.21246	1.12112
ZNF684	3.11996	2.02511	2.56789	2.88634	2.04635
RIMS3	0.30539	0.348311	0.349745	1.27927	1.25364
NFYC-AS1	1.64245	1.74293	1.88392	1.3731	0.852769
NFYC	0.853117	0.815998	1.98761	0.983433	0.494145
MIR30E	0.362199	0.457327	1.03473	0.745869	0.488613
MIR30C1	0.452542	0.706649	3.05445	0.779355	0.571369
KCNQ4	0.285315	0.420997	0.464407	0.698619	0.620244
CITED4	2.17499	4.73965	15.2788	1.57269	2.13918
CTPS1	3.76256	3.89625	2.34418	1.91355	2.39571
SLFNL1-AS1	0.198867	0.336336	0.392858	0.475539	0.279322
SLFNL1	0.227393	0.426533	0.670078	0.561141	0.336154
SCMH1	0.722231	1.00789	1.42574	2.03373	0.999326
FOXO6	1.68089	1.45275	1.67936	1.18633	1.99583
EDN2	0.547578	0.941231	1.36895	0.949094	1.49107
HIVEP3	0.320354	0.448297	0.552265	0.794159	1.39329
GUCA2B	0.743586	0.959157	1.0851	1.75109	3.57699
GUCA2A	0.59103	0.810822	0.909124	1.59242	1.27819
FOXJ3	0.456141	0.729647	0.960535	1.08381	0.623742
RIMKLA	0.539582	0.622656	0.567645	1.58015	3.15781
ZMYND12	0.503927	0.622254	0.62156	1.31216	2.01913
PPCS	1.5732	1.39409	1.04966	1.32495	1.62758
CCDC30	0.538698	0.616323	0.73463	1.69936	1.21631
PPIH	2.03808	1.55549	1.38328	1.11893	1.66607
YBX1	3.15704	3.0021	1.88774	0.934567	0.804457
CLDN19	0.563485	0.560477	0.427759	0.697143	0.765977
P3H1	0.452545	0.498877	0.53268	1.35911	0.848943
C1orf50	8.11486	6.38008	3.45375	1.44716	1.53576
TMEM269	0.499849	0.730319	0.625586	1.23098	0.942507
SVBP	0.507383	0.668448	0.677934	1.90087	0.969992
ERMAP	1.78933	2.1088	2.64379	1.53475	1.03658
ZNF691	2.80146	1.52136	1.23697	1.00826	0.685232
SLC2A1	1.02803	1.31048	2.25363	0.663078	0.501177
SLC2A1-AS1	11.8482	8.78603	6.59454	1.23563	1.35539
FAM183A	0.461379	0.491657	0.472509	1.20621	1.77731
EBNA1BP2	0.460047	0.531244	0.541731	1.0302	0.600651
CFAP57	0.538705	0.54406	0.485087	1.05036	0.956932
MIR6733	0.572221	0.499695	0.436882	1.27732	1.75983
TMEM125	1.00705	0.7366	0.686417	2.23139	2.63208
C1orf210	0.744115	0.905869	0.996496	1.52704	2.72673
TIE1	0.56298	0.755218	0.840374	1.00325	2.13511
MPL	0.459815	0.695512	0.58624	1.01531	1.14175
CDC20	3.62553	3.6906	3.4219	1.45892	1.02846
ELOVL1	1.05915	0.906077	0.857324	0.5348	0.292486
MIR6734	1.21857	1.17557	1.15114	0.969698	0.539114
MED8	2.4115	1.87945	0.964121	0.50626	0.331638
SZT2	2.74059	2.19628	1.11445	0.72467	0.496924
MIR6735	0.0619167	0.117768	0.116493	0.231437	0.128346
SZT2-AS1	1.74717	1.17256	0.707198	0.583652	0.316973
HYI	1.82171	1.28694	0.750534	0.898058	0.672346
PTPRF	0.76902	1.08945	1.19179	1.42869	2.11112
KDM4A	6.9153	4.85763	3.1774	1.87668	3.53573
KDM4A-AS1	0.267147	0.471959	0.462713	0.77341	0.505464
ST3GAL3	0.262723	0.344943	0.35941	0.474802	0.401022
MIR6079	0.703887	1.12681	2.97114	1.38606	0.767991
ARTN	0.679439	0.749472	0.705259	0.782129	0.797503
IPO13	2.59839	2.51546	1.86683	1.24264	1.03049
DPH2	0.489963	0.223151	0.155912	0.558355	0.219842
ATP6V0B	1.30521	0.755807	0.6886	0.534763	0.295301
B4GALT2	1.40316	1.00175	0.943054	0.292249	0.252038
CCDC24	0.809069	1.10217	1.20363	0.930778	0.766597
SLC6A9	0.258715	0.414148	0.368868	0.386642	0.298877
KLF17	0.457573	0.626605	0.463299	1.63613	2.85655
DMAP1	2.27997	1.5937	1.38381	1.47762	1.28931
ERI3	0.316102	0.464891	0.693416	0.62809	0.330608
ERI3-IT1	0.316102	0.464891	0.693416	0.62809	0.330608
SNORA110	0.242019	0.394446	0.395232	0.542917	0.36604
RNF220	0.153731	0.193553	0.152496	0.43582	0.939409
MIR5584	0.458882	0.590653	0.506893	1.19341	2.44475
TMEM53	0.358561	0.709155	0.797191	0.969221	0.761547
C1orf228	2.07867	2.18462	2.8676	1.00256	0.863841
SNORD145	2.05875	2.16052	2.82234	0.957725	0.856335
KIF2C	5.28943	6.46137	6.48374	1.25631	1.45376
SNORD160	0.292732	0.516549	0.501265	0.804357	0.490902
RPS8	5.14354	6.60944	4.48707	1.41886	1.0406
SNORD55	5.14354	6.60944	4.48707	1.41886	1.0406
SNORD46	5.17673	6.48397	4.41028	1.2212	0.957517
SNORD38A	5.23102	6.36383	4.50407	1.22286	0.982155
SNORD38B	5.32305	6.38444	4.605	1.38454	0.9933
BEST4	0.720321	1.00128	0.888374	1.15734	0.928265
PLK3	0.905635	1.25024	1.4604	0.854149	0.547318
BTBD19	0.948746	1.10952	1.65823	0.413032	0.302432
TCTEX1D4	0.405403	0.667221	1.43534	0.372345	0.268156
PTCH2	3.07236	3.22043	2.96826	1.74039	1.41334
EIF2B3	0.434529	0.664747	0.855095	1.35799	0.875095
HECTD3	0.324437	0.60533	0.516509	0.677102	0.431957
UROD	2.26053	1.91456	2.7869	0.513871	0.369313
ZSWIM5	0.251519	0.214673	0.309838	0.55995	0.284632
LINC01144	2.56253	3.11804	3.09452	1.19108	1.04613
HPDL	1.26961	1.26819	1.28657	1.50348	1.11675
MUTYH	0.910345	1.21658	1.99636	0.819043	0.434164
TOE1	8.60178	10.2298	10.4665	1.80387	1.06723
TESK2	2.30995	1.93821	1.37252	0.498799	0.325764
CCDC163	1.00538	1.03512	0.915969	0.561989	0.427241
MMACHC	1.4022	1.27969	1.71073	0.617989	0.574869
PRDX1	0.577404	0.785672	0.991765	0.641761	0.469404
AKR1A1	6.01447	6.38308	8.0784	1.76025	1.31901
NASP	2.78321	2.10818	1.67226	1.41096	0.977441
CCDC17	0.24362	0.370745	0.468016	0.543638	0.373357
GPBP1L1	0.458403	0.657339	0.774805	1.13133	0.598299
RPS15AP10	0.452682	0.687973	0.888933	0.991639	0.780714
TMEM69	6.65674	8.47875	7.6617	1.31017	1.05091
IPP	0.486643	0.835205	0.838308	1.18031	0.913636
MAST2	3.61268	2.7611	2.98439	1.63796	1.48652
PIK3R3	0.273497	0.462025	0.80623	0.605001	0.314367
TSPAN1	0.589771	1.22345	1.51017	1.02796	1.40256
POMGNT1	0.223093	0.379177	0.431891	0.383439	0.335851
LURAP1	3.43082	2.55862	1.80699	0.951663	1.17962
RAD54L	2.57706	2.65374	2.84325	1.13211	0.865677
LRRC41	0.517476	0.778075	1.04226	1.18225	0.789047
UQCRH	6.01348	4.8523	3.31075	1.02545	0.832762
NSUN4	6.54806	7.58603	9.96734	1.75261	1.37929
FAAH	1.40567	0.968701	0.432448	1.87126	1.58621
FAAHP1	0.449028	0.686857	0.446593	1.37884	2.66489
LINC01398	0.614356	0.906882	0.803145	1.19541	2.92519
DMBX1	0.519599	0.670976	0.608319	1.35693	1.73206
MKNK1-AS1	0.495903	0.619371	0.464267	1.00302	2.2123
KNCN	1.11123	0.897237	0.595423	0.61008	2.17378
MKNK1	0.303598	0.439056	0.363577	0.620899	0.505349
MOB3C	1.31691	1.57089	2.02847	1.15816	0.734442
ATPAF1	0.555529	0.94343	1.08042	1.48872	0.943183
TEX38	6.39631	4.68513	1.93806	1.1482	0.997345
EFCAB14-AS1	5.99471	4.33766	1.60529	0.848165	0.78308
EFCAB14	0.208576	0.377246	0.434089	0.554143	0.301897
CYP4B1	0.267596	0.362885	0.407884	0.982005	1.11865
CYP4Z2P	0.0938111	0.115567	0.185594	0.312784	0.524318
CYP4A11	0.0660098	0.0956488	0.100754	0.219734	0.354427
CYP4X1	0.192969	0.224308	0.209983	0.616286	0.810422
CYP4Z1	0.15167	0.235444	0.140299	0.450619	0.664655
CYP4A22	0.164646	0.183963	0.210667	0.482565	0.767609
LINC00853	3.29605	2.22862	2.1179	1.38495	2.07459
PDZK1IP1	0.492531	0.697048	0.939191	0.474784	0.668675
TAL1	0.525289	0.557422	0.641269	1.35753	2.01924
STIL	0.715505	0.962842	2.20816	1.44514	0.977162
CMPK1	5.7032	5.19409	4.75346	1.39997	1.12184
LINC01389	0.417577	0.531108	0.821759	0.84567	0.831002
FOXE3	0.347735	0.5535	0.489843	1.04139	2.2601
FOXD2	1.47462	1.24922	0.688031	0.680584	0.8267
FOXD2-AS1	1.45002	1.19969	0.644379	0.613055	0.751226
TRABD2B	0.735405	1.14703	2.72627	0.957768	1.73262
SKINT1L	0.473136	0.641763	0.679521	1.26363	1.56693
SLC5A9	1.40785	1.31478	1.90897	1.35151	1.77208
SPATA6	0.37975	0.478343	0.408269	1.4593	1.41476
AGBL4	0.390424	0.383488	0.522085	1.35997	1.89456
BEND5	0.529779	0.694902	0.547619	1.56355	2.27358
AGBL4-IT1	0.450604	0.376339	0.387889	3.77626	1.13283
ELAVL4	0	0	0	0	0
DMRTA2	0.061743	0.127401	0.0981377	0.311059	0.905465
FAF1	0.380781	0.584667	0.602781	1.07618	0.594117
CDKN2C	0.175328	0.325124	0.232182	0.468985	0.456897
MIR4421	0.807469	0.859813	0.566044	2.65815	2.04987
MIR6500	0.807469	0.859813	0.566044	2.65815	2.04987
C1orf185	0.890542	0.984926	1.0968	1.91179	2.03633
RNF11	2.67631	1.71225	2.13691	1.22126	1.33525
TTC39A	0.463392	0.76026	0.709967	1.00043	0.841248
TTC39A-AS1	2.31881	3.12249	6.45467	1.84598	2.41028
EPS15	0.391179	0.574041	0.862175	0.967407	0.677775
OSBPL9	1.37142	1.1302	0.817347	0.987818	1.04204
NRDC	0.242756	0.315942	0.408587	0.61638	0.300428
MIR761	0.572832	0.800465	0.978699	1.30524	0.796681
RAB3B	0.528827	0.555736	0.597646	1.67631	2.2646
TXNDC12	0.556458	0.79418	0.777309	1.36929	1.06248
KTI12	1.88797	1.58802	2.79466	1.36088	0.836416
TXNDC12-AS1	1.5226	1.74067	1.77145	2.43183	1.4667
BTF3L4	5.90201	4.5037	3.5174	1.27071	0.963901
ZFYVE9	0.742401	0.599425	0.643751	1.25951	1.00414
CC2D1B	0.345587	0.550843	0.498523	0.751996	0.586033
ORC1	0.364209	0.616838	0.575566	0.978606	0.671963
PRPF38A	11.1158	9.08653	6.9914	1.26177	0.99464
ZCCHC11	0.570612	0.672359	0.596933	1.0719	0.822479
GPX7	1.41741	1.40782	1.21815	1.98384	2.83701
FAM159A	0.979596	1.1904	0.974115	2.46041	2.977
COA7	0.621247	0.783263	0.891593	1.43743	0.903444
ZYG11B	1.64368	1.46346	0.9369	1.52356	1.41181
ZYG11A	2.87522	3.41046	2.31772	1.65978	1.64615
ECHDC2	0.399106	0.589218	0.524545	0.960305	0.670908
SCP2	3.11348	2.11708	1.59157	1.75596	1.84526
MIR1273F	3.22435	2.26078	1.78984	1.98012	2.17748
MIR5095	1.29739	0.993566	0.888636	1.13838	1.60897
MIR1273G	0.483415	0.701354	0.787107	1.32818	1.4394
PODN	0.437669	0.600713	0.449998	1.31697	2.74088
SLC1A7	0.879061	0.6792	0.370485	0.697502	1.80627
CPT2	1.85248	1.57526	1.87844	1.11783	0.91111
C1orf123	0.461043	0.583852	0.549589	0.665885	0.472233
MAGOH	0.515474	0.774064	0.728219	1.27558	0.887454
LRP8	0.417634	0.802109	0.860906	1.22528	1.01218
LINC01771	3.81184	4.85245	5.23997	1.26636	1.39744
SLC25A3P1	0.415255	0.523705	0.472848	1.18795	1.93936
DMRTB1	0.396658	0.487127	0.368482	1.14672	2.37573
GLIS1	0.297267	0.380315	0.564342	0.847251	2.93721
NDC1	0.236196	0.290957	0.440856	0.675012	0.399948
YIPF1	0.47213	0.56537	0.547056	1.55553	0.752448
DIO1	4.23806	2.55294	2.69998	1.26334	1.2046
HSPB11	0.71933	0.982621	1.37288	1.95462	1.28153
LRRC42	1.52014	1.31887	1.49696	1.20902	0.611114
LDLRAD1	0.778247	0.835617	0.974047	2.13827	2.59105
TMEM59	0.358492	0.624281	0.733418	0.746489	0.682138
TCEANC2	4.495	3.59429	2.86062	1.02977	0.692012
MIR4781	4.57311	3.67011	2.92309	1.1655	0.760772
CDCP2	0.598918	0.97123	0.794081	1.26238	2.41391
CYB5RL	0.640451	1.28164	1.16438	1.42568	1.21122
MRPL37	8.49246	5.99814	3.54462	1.60915	1.28225
SSBP3	0.248751	0.436832	0.489663	0.639617	0.344541
SSBP3-AS1	0.235813	0.407224	0.528489	0.685534	0.461791
ACOT11	1.65661	1.26225	1.50952	1.19234	1.59506
FAM151A	0.382216	0.711111	0.564035	1.04433	1.41235
MROH7-TTC4	0.898368	0.859295	0.802977	3.15522	1.93816
MROH7	0.898368	0.859295	0.802977	3.15522	1.93816
TTC4	5.8333	4.30769	2.51015	1.61482	3.27168
PARS2	2.18628	2.90105	1.50997	1.13785	0.98299
TTC22	0.548879	0.773516	0.787438	1.62704	2.89175
LEXM	1.3991	1.34853	1.68103	1.61042	2.069
DHCR24	0.599405	0.693806	1.04227	1.39932	0.666652
TMEM61	0.880237	0.894309	0.891788	1.72156	3.97359
BSND	0.649489	0.993082	0.720794	1.69351	4.19222
PCSK9	4.02044	2.93031	2.65359	1.45454	2.59622
USP24	0.360859	0.529396	0.57214	0.951762	0.602963
MIR4422HG	1.82422	1.1602	1.6926	0.61013	0.854075
MIR4422	0.626089	0.624354	0.598011	2.16353	2.13833
PLPP3	0.393391	0.766038	2.55458	0.91186	1.00046
PRKAA2	2.91159	2.61092	2.07505	0.944193	2.13315
C1orf168	0.351041	0.412787	0.401945	0.958358	1.5581
C8A	0.856617	0.983914	1.88623	1.31378	1.81183
C8B	0.275316	0.384802	0.395322	1.00231	1.21589
DAB1	0.397272	0.542419	0.51773	1.26588	1.85986
DAB1-AS1	0.549239	0.630129	0.664925	1.98707	2.26827
OMA1	0.543873	0.637921	0.698602	1.51483	1.04406
TACSTD2	1.3136	1.47392	2.00391	1.08206	0.914971
MYSM1	0.334988	0.497919	0.618893	0.733428	0.491099
JUN	1.99665	2.25236	1.20644	1.16912	0.937916
LINC01135	2.01713	2.24891	1.23072	1.31804	0.946257
LINC01358	0.967972	0.87728	1.51115	1.84474	1.78168
FGGY	3.29384	2.9138	2.57469	1.83246	1.13181
MIR4711	0.952437	1.13158	2.43626	2.61307	1.02187
HOOK1	0.719606	0.695627	0.697347	0.873345	1.0054
CYP2J2	0.435809	0.596954	0.666032	1.41012	1.3624
C1orf87	0.325689	0.50727	0.297796	0.982017	2.07591
LINC01748	0.521092	0.660819	0.559776	1.69464	1.741
NFIA-AS2	0.524623	0.520264	0.640308	1.41361	2.47441
NFIA	0.123278	0.113468	0.0747192	0.165246	0.139042
NFIA-AS1	0.0926728	0.128114	0.133143	0.249292	0.267844
TM2D1	0.395998	0.569673	0.639656	0.887611	0.552363
PATJ	2.06096	2.16631	1.6904	1.36251	1.68644
MIR3116-1	0.35204	0.742075	0.720827	1.08649	1.26254
MIR3116-2	0.405407	0.77521	0.745344	1.09454	1.31609
L1TD1	0.497301	0.538212	0.555649	1.45491	2.06753
KANK4	0.72841	0.868986	1.66276	1.1827	1.44283
USP1	2.05962	2.78148	2.31105	1.10591	1.14461
DOCK7	0.325094	0.579063	0.571104	0.928597	0.735269
ANGPTL3	0.472704	0.539441	0.741505	1.08407	0.758906
ATG4C	1.48962	1.07685	0.859045	1.21093	1.97532
LINC01739	0.196709	0.312605	0.319604	0.756214	1.18979
LINC00466	0.447381	0.550792	0.477447	1.38358	2.41418
FOXD3	0.0386014	0.0260146	0.0332255	0.0582898	0.102238
FOXD3-AS1	0	0	0	0	0
MIR6068	0.193484	0.282487	0.198962	0.521958	1.69702
ALG6	1.76206	1.52854	1.01281	1.51472	1.36719
ITGB3BP	0.222741	0.372502	0.358961	0.664718	0.404726
EFCAB7	3.15904	2.47546	1.59757	1.27139	0.680632
DLEU2L	0.383637	0.487575	0.530371	0.824558	0.818011
PGM1	0.269099	0.395383	0.503122	0.645079	0.539343
ROR1	1.34718	0.772876	0.57467	1.1771	3.00525
ROR1-AS1	0.340288	0.470589	0.393317	1.01279	1.70692
UBE2U	0.253391	0.305924	0.19639	0.766466	1.44109
CACHD1	0.597451	0.432997	0.486766	1.27149	2.83946
MIR4794	0.331147	0.421783	0.388856	0.993015	1.68306
RAVER2	2.73512	1.68764	1.04925	1.30299	2.5622
JAK1	0.140902	0.100391	0.106329	0.195396	0.139334
LINC01359	0.47604	0.760625	1.44575	0.9432	0.987969
MIR3671	0.273001	0.358442	0.269372	0.545028	0.608146
MIR101-1	0.273001	0.358442	0.269372	0.545028	0.608146
AK4	1.82619	1.14821	0.930478	0.817972	0.941729
DNAJC6	0.793153	0.804374	1.05459	1.39822	1.31335
LEPROT	2.24402	1.8041	2.26313	0.805754	0.631249
LEPR	0.956623	0.904767	0.726229	1.02701	1.24766
PDE4B	0.318739	0.378581	0.441707	1.61373	1.61513
SGIP1	0.19931	0.214041	0.173806	0.571942	0.663926
MIR3117	0.284341	0.270176	0.325991	1.15228	1.19075
TCTEX1D1	0.247367	0.29479	0.258261	0.701186	1.33205
INSL5	0.550004	0.594405	0.585807	1.85994	2.42356
WDR78	0.332088	0.430613	0.439257	1.06148	1.6159
MIER1	4.54546	3.01642	2.4126	1.45424	1.03078
SLC35D1	0.400904	0.611512	0.822882	1.03555	0.596466
C1orf141	0.358505	0.561884	0.349916	1.1684	1.19831
IL23R	0.537432	0.549405	0.715343	1.72983	1.05313
IL12RB2	0.733342	0.600631	0.454402	1.02825	1.41649
SERBP1	0.271225	0.266403	0.516647	0.411898	0.262218
GADD45A	0.287418	0.329807	0.518386	0.512172	0.53252
GNG12	0.336595	0.477064	0.552203	0.428044	0.48305
GNG12-AS1	0.301537	0.194615	0.188632	0.391374	0.768089
DIRAS3	0.304732	0.306412	0.273151	0.825494	0.871275
WLS	0.314952	0.454626	0.344414	0.988886	1.50793
MIR1262	0.209006	0.292791	0.280824	0.787521	0.644542
RPE65	0.230317	0.241958	0.203637	0.727646	0.950605
DEPDC1	0.252326	0.41672	0.4088	0.766252	0.647619
DEPDC1-AS1	4.6682	2.82552	2.19892	1.4747	1.07899
LINC01707	0.481865	0.508271	0.627659	3.60265	1.18322
LRRC7	0.396337	0.517857	0.542523	1.56077	1.61868
PIN1P1	0.196887	0.212508	0.286199	0.574109	0.50048
LRRC40	0.199879	0.257459	0.371268	0.570183	0.388856
SRSF11	5.41667	4.59271	3.46972	1.52117	1.06768
ANKRD13C	0.329775	0.484047	0.521669	0.649804	0.539965
HHLA3	3.07233	2.035	2.43729	1.23369	0.869751
CTH	3.66975	2.52624	2.16273	1.0104	1.35056
LINC01788	0.442229	0.533093	0.439141	1.38675	1.37199
PTGER3	0.388201	0.360876	0.346505	1.48436	1.24426
ZRANB2-AS1	0.496282	0.590692	0.452795	0.561935	1.03907
ZRANB2	0.279775	0.348512	0.345392	0.437611	0.32663
MIR186	0.257955	0.317523	0.307249	0.353594	0.294933
ZRANB2-AS2	1.8855	1.23806	1.46144	1.06197	0.783287
NEGR1	0.172013	0.173427	0.164345	1.20637	0.438414
NEGR1-IT1	0.293288	0.356726	0.309345	1.4475	0.661538
LINC01360	0.336298	0.305266	0.309023	2.7798	0.760611
LINC02238	0.226954	0.337908	0.274661	1.64888	0.728552
LRRIQ3	0.349934	0.299317	0.297357	2.19378	0.846938
FPGT-TNNI3K	0.630422	0.435726	0.475412	0.703573	0.68418
FPGT	0.630422	0.435726	0.475412	0.703573	0.68418
TNNI3K	0.173429	0.213416	0.204236	0.797752	0.524925
ERICH3	0.0630415	0.0889102	0.0915343	0.371417	0.315472
ERICH3-AS1	0.141453	0.181594	0.131908	0.62741	0.576324
CRYZ	0.413542	0.465717	0.523207	1.11483	0.522706
TYW3	2.02812	1.17011	1.78379	2.23304	0.691799
LHX8	0.194875	0.242193	0.147087	0.501447	1.18331
SLC44A5	0.196815	0.357561	0.31711	0.632092	0.821282
ACADM	3.43629	2.94188	3.35877	1.72463	1.2503
DLSTP1	0.442651	0.536897	0.723893	0.904138	0.641572
RABGGTB	6.44696	8.40053	9.82196	1.00955	0.659098
SNORD45C	6.44696	8.40053	9.82196	1.00955	0.659098
SNORD45A	6.83237	8.66812	9.98943	1.10526	0.691696
SNORD45B	7.26187	8.95404	10.2047	1.17376	0.714444
MSH4	1.29995	1.2159	0.907487	1.0087	0.743786
ASB17	0.312161	0.291499	0.262776	0.900228	1.22874
ST6GALNAC3	0.200627	0.355385	0.219614	0.749381	1.49811
ST6GALNAC5	0.347012	0.337958	0.275255	1.14588	1.66847
MIR7156	0.462396	0.59645	0.449288	1.32402	1.9885
PIGK	0.272058	0.353514	0.390897	0.648597	0.516219
AK5	0.149585	0.220068	0.141863	0.38679	0.98558
ZZZ3	0.23817	0.327592	0.384923	0.680143	0.480355
USP33	0.51238	0.66329	0.682306	1.3987	0.848237
MIGA1	0.713621	0.759155	0.605481	1.15216	0.885385
NEXN-AS1	0.390926	0.516284	0.373995	1.0593	0.823339
NEXN	0.346191	0.531714	0.474342	1.02578	0.832327
FUBP1	0.357121	0.423472	0.553829	0.726361	0.412778
DNAJB4	3.15313	2.95336	2.13679	0.71623	0.575331
GIPC2	0.944094	0.720658	0.577566	0.978651	1.26291
PTGFR	0.108795	0.11344	0.0939665	0.342652	0.337716
IFI44L	1.96748	1.92947	3.69403	1.25161	1.12185
IFI44	1.79499	1.3155	1.33492	2.46503	0.970556
ADGRL4	0.23851	0.235756	0.316833	1.41157	0.798411
LINC01781	0.218035	0.250271	0.270294	1.25332	0.402227
ADGRL2	0.202677	0.335692	0.277818	1.3717	0.716422
LINC01362	0.360818	0.403931	0.417578	2.14552	0.702675
LINC01361	0.155592	0.168017	0.187707	0.771474	0.470776
LINC01712	0.0616997	0.0994306	0.0528141	0.697299	0.234111
LINC01725	0.481252	0.432521	0.485171	2.96429	1.14694
TTLL7	0.0618853	0.0915849	0.0949825	0.19817	0.178843
PRKACB	1.41505	1.00639	0.835918	1.13274	0.59326
SAMD13	0.413462	0.408246	0.277563	0.974165	0.714066
UOX	0.445464	0.41104	0.614801	1.3871	0.973798
DNASE2B	0.167888	0.237177	0.321157	0.471272	0.42801
RPF1	2.94172	1.27374	1.1571	2.94832	1.96124
GNG5	0.6021	0.443022	0.464631	0.507069	0.367073
SPATA1	1.83674	1.76753	1.24831	0.808121	0.478021
CTBS	0.245031	0.286341	0.283066	0.745104	0.273573
LINC01461	1.21193	1.07204	1.97533	2.14915	1.49669
LINC01555	0.645293	0.9279	1.17365	1.31268	1.63224
SSX2IP	0.196924	0.339962	0.335324	0.631573	0.38764
LPAR3	0.390806	0.480854	0.473582	1.06488	2.22161
MCOLN2	0.311071	0.377737	0.314965	0.859466	1.2391
MCOLN3	0.265098	0.350945	0.325234	0.843073	0.952252
WDR63	0.93672	0.71398	0.623217	1.2517	1.41572
MIR4423	0.492881	0.875032	1.3051	1.08912	1.31699
SYDE2	0.16773	0.323068	0.261745	0.542211	0.360407
C1orf52	0.51645	0.485563	0.516443	1.32606	0.620361
BCL10	0.833219	0.766183	1.13763	1.50826	0.70938
DDAH1	0.232289	0.25726	0.260091	0.467168	0.449636
CYR61	1.12552	1.05814	0.550616	0.499455	0.680206
ZNHIT6	0.554375	0.547843	0.650822	1.64703	0.523469
COL24A1	0.378021	0.475707	0.39953	1.19205	1.11205
ODF2L	0.150215	0.141381	0.132243	0.564632	0.47531
MIR7856	0.292932	0.306773	0.369229	0.753155	0.653371
CLCA2	0.211782	0.371146	0.581105	0.601916	0.604868
CLCA1	0.599632	0.627459	0.791012	1.70559	1.90283
CLCA4	0.267299	0.30129	0.318702	0.911898	1.06021
CLCA3P	0.208642	0.113201	0.108797	0.310408	0.382638
SH3GLB1	3.82651	2.45554	2.38948	1.29788	1.04616
SELENOF	0.353009	0.512245	0.713544	1.3122	0.588891
HS2ST1	1.99029	1.25684	1.06563	0.932279	0.520287
LINC01140	0.211879	0.248895	0.249801	0.434941	1.086
LMO4	0.0378695	0.0891976	0.0618907	0.161326	0.376365
LINC01364	0.374028	0.475599	0.409384	1.18296	0.848293
PKN2-AS1	0.2106	0.285412	0.253456	0.62866	0.702508
PKN2	0.607208	0.573854	0.569141	0.733106	0.549533
GTF2B	0.253513	0.36215	0.427763	0.737607	0.39098
KYAT3	0.361936	0.421142	0.758787	1.27683	0.494776
RBMXL1	0.615036	0.597629	1.06881	0.955873	0.524862
GBP3	0.220702	0.287021	0.288219	0.605115	0.666025
GBP1	0.240017	0.276679	0.245216	0.475287	0.450891
GBP2	0.259699	0.258117	0.279354	0.858536	0.65954
GBP7	0.331783	0.39974	0.255955	0.574543	0.512551
GBP4	0.379093	0.402451	0.374013	1.37553	1.29964
GBP5	0.297075	0.296623	0.291049	0.872365	0.973906
GBP6	0.521341	0.488617	0.516827	0.944161	1.75076
GBP1P1	0.17023	0.191215	0.222003	0.494899	0.769966
LRRC8B	0.289592	0.328946	0.593684	0.983038	0.452219
LRRC8C	0.737665	0.530467	0.528703	0.861661	0.978433
LRRC8D	0.731775	0.720143	0.702041	0.901795	0.768861
ZNF326	0.990879	0.812867	0.587504	0.504409	0.503129
GEMIN8P4	0.916001	0.648446	0.519826	0.37058	0.329785
SNORD3G	0.473129	0.532257	0.468041	1.32526	2.05719
BARHL2	0	0	0	0	0
LINC01763	0.219371	0.277332	0.172205	0.567175	0.791397
ZNF644	0.194897	0.220303	0.363392	0.489822	0.23524
HFM1	0.211708	0.299385	0.267116	0.631305	0.915271
CDC7	1.85371	1.47044	1.16657	1.46574	1.31454
TGFBR3	0.228279	0.247085	0.292966	0.671085	0.343059
BRDT	0.496395	0.595406	0.542504	1.49561	2.04113
EPHX4	0.558939	0.526287	0.730661	1.84818	2.74825
SETSIP	0.496252	0.540354	0.437866	1.05444	1.25999
BTBD8	0.617099	0.620545	0.503399	1.1453	1.40611
KIAA1107	0.2799	0.370626	0.316132	1.05594	0.964248
C1orf146	0.755509	0.726099	0.69391	1.71309	2.27826
GLMN	0.310583	0.328112	0.541408	0.800903	0.485668
RPAP2	0.559686	0.625137	0.59239	0.900569	0.607495
GFI1	0.425384	0.472077	0.449617	0.729281	0.659369
EVI5	0.532061	0.605941	1.17464	1.16078	0.576753
RPL5	1.77547	1.81918	1.16519	1.23046	1.07441
SNORD21	1.96068	1.55861	0.873358	0.625405	0.498308
SNORA66	1.39034	1.09692	0.613238	0.559606	0.394118
FAM69A	0.575455	0.570363	0.523623	1.18805	0.729782
MTF2	2.06767	2.14574	1.63854	1.34753	1.14965
TMED5	0.294653	0.328089	0.617183	0.650093	0.366814
CCDC18	5.98077	4.29824	3.81678	1.81518	0.858644
CCDC18-AS1	0.517355	0.659411	0.703939	1.35993	0.990009
DR1	0.962006	0.771142	0.767944	0.837789	0.533743
FNBP1L	0.850648	0.500611	0.39669	0.552363	0.951372
BCAR3	0.480981	0.633986	0.887439	1.31131	0.858469
MIR760	2.73652	2.24764	2.70971	1.27038	1.04775
DNTTIP2	0.253849	0.346953	0.372254	0.438591	0.360443
GCLM	0.385585	0.616379	0.778764	0.916337	0.704775
ABCA4	0.244856	0.294376	0.326528	0.707218	1.18995
ARHGAP29	0.303019	0.362187	0.432325	0.942347	1.03213
ABCD3	1.13519	1.0308	1.42144	0.795936	1.04306
F3	0.32078	0.430269	0.391512	0.758249	0.878985
SLC44A3-AS1	0.416461	0.460963	0.918439	0.989285	0.968448
MIR378G	0.289597	0.463677	0.438389	1.11519	0.947553
SLC44A3	0.890601	0.614872	0.548895	1.73047	1.35945
CNN3	0.167075	0.307208	0.329927	0.529924	0.785309
ALG14	0.344352	0.556693	0.61347	1.00946	0.795481
TMEM56	1.0967	1.44916	2.65298	1.80274	1.64396
TMEM56-RWDD3	1.38731	1.27245	1.29523	0.783098	1.01395
RWDD3	1.88781	1.28452	1.6763	0.928112	0.881322
LINC01760	0.217836	0.245476	0.228115	0.583709	0.798075
LINC01650	0.390996	0.499578	0.42664	0.992574	1.81911
LINC01761	0.227174	0.238034	0.227817	0.963692	0.428989
LINC01787	0.332333	0.438342	0.428262	1.36836	1.15498
PTBP2	1.07137	1.13959	0.769699	1.18384	1.36687
DPYD	0.268047	0.302987	0.40495	1.39272	0.514912
DPYD-AS1	0.443506	0.351893	0.512042	1.525	0.716472
DPYD-AS2	0.315229	0.417707	0.394707	1.55225	0.801563
LINC01930	0.361826	0.392699	0.467297	1.02685	0.942158
MIR137HG	0.464768	0.516537	0.42853	1.43976	1.19717
MIR2682	0	0	0	0	0
MIR137	0	0	0	0	0
LINC01776	0.200773	0.228926	0.17095	0.781081	0.694932
SNX7	0.645105	0.657368	0.556724	1.5757	1.35625
PLPPR5	0.127959	0.157412	0.153259	0.515083	0.390461
PLPPR4	0.234398	0.234914	0.180648	0.562064	0.973515
LINC01708	0.193432	0.250622	0.273283	0.631031	1.3011
PALMD	0.453675	0.418034	0.668763	0.920033	0.721988
MIR548AA1	0.215256	0.29819	0.503767	0.484058	0.408729
FRRS1	0.253469	0.389379	0.394377	0.782385	0.513753
AGL	0.933232	1.01366	0.686773	1.31889	1.15924
SLC35A3	1.77858	1.49817	1.85681	1.27748	0.896313
MFSD14A	6.68502	7.12693	6.64931	1.58292	1.04611
SASS6	0.197757	0.28662	0.470968	0.482111	0.332008
TRMT13	6.4387	4.69448	3.95774	1.18045	1.16181
LRRC39	0.370387	0.395945	0.457368	0.935445	0.609373
DBT	0.483204	0.610891	0.652115	1.50459	0.711299
RTCA	1.51355	1.19167	1.14802	1.41762	0.661206
RTCA-AS1	1.78282	1.40888	1.3584	1.56976	0.767183
MIR553	0.507639	0.613312	0.736879	1.25278	0.76975
CDC14A	1.00725	1.06414	1.47565	0.787624	0.672711
GPR88	0.466801	0.410658	0.434096	0.855772	1.81633
LINC01349	0.286971	0.350486	0.383354	1.16958	1.40081
VCAM1	0.568367	0.411961	0.485043	2.10992	1.60108
EXTL2	0.273596	0.323432	0.196435	0.453836	0.446201
SLC30A7	2.80494	2.63688	3.03903	1.54557	0.477648
DPH5	0.525969	0.548282	0.63455	1.21107	0.594607
S1PR1	0.339186	0.273238	0.439359	0.567016	0.713519
LINC01307	0.323007	0.343588	0.322085	1.03797	1.68535
OLFM3	0.0587769	0.0558394	0.0381281	0.360422	0.271276
DNAJA1P5	0.191122	0.171375	0.176656	1.0406	0.514605
COL11A1	0.0768812	0.113331	0.106861	0.384126	0.223451
RNPC3	0.929987	0.736423	0.600407	1.03852	0.718213
AMY2B	0.256933	0.288333	0.228614	0.668001	0.478674
ACTG1P4	0.167858	0.217224	0.168952	0.45966	0.38148
AMY2A	0.166394	0.168391	0.148904	0.67008	0.402247
AMY1C	0	0	0	0	0
AMY1A	0	0	0	0	0
AMY1B	0	0	0	0	0
LINC01676	0.234377	0.278075	0.210605	1.17709	0.664717
LINC01677	0.361209	0.443994	0.388264	2.87657	1.09142
PRMT6	0.697635	0.513438	0.474289	0.736577	0.511107
NTNG1	0.109215	0.166799	0.125713	0.447868	0.716592
VAV3	0.134876	0.188032	0.231752	0.446482	0.277438
MIR7852	0.348476	0.470295	0.464975	1.30071	0.859409
VAV3-AS1	0.297969	0.351284	0.355456	0.958707	1.5099
SLC25A24	0.286512	0.296255	0.367603	1.0218	0.589241
NBPF4	0.0581488	0.0517009	0.114104	0.369507	0.271268
NBPF6	0	0.00202728	0	0	0.00376839
FAM102B	2.22831	2.81656	2.93897	1.81479	1.43709
HENMT1	0.640793	0.629781	1.29878	1.42539	1.03922
PRPF38B	2.33854	2.57911	1.82812	1.05502	1.24591
FNDC7	0.598473	0.701131	0.688209	1.49982	2.21942
STXBP3	0.813936	0.709107	0.652828	0.896182	0.923524
AKNAD1	0.391773	0.56691	1.12017	1.16694	1.20387
SPATA42	0.28113	0.361111	0.252689	0.76113	1.34399
GPSM2	1.39434	1.59598	1.1574	1.40236	1.90124
CLCC1	0.319758	0.585241	0.613849	0.892015	0.662616
WDR47	0.486337	0.85781	0.93838	1.4654	1.06509
TAF13	0.71957	1.08332	1.46369	1.67142	1.0605
TMEM167B	2.47887	2.67003	2.14416	0.999341	0.770432
SCARNA2	5.12666	4.93954	3.76149	1.02399	0.760692
C1orf194	0.43924	0.530756	0.494994	0.916572	1.14917
KIAA1324	0.63398	0.619261	0.533069	0.706225	1.33268
SARS	1.61636	1.31043	1.59511	1.12128	1.50456
CELSR2	0.329899	0.813066	1.22742	0.717178	1.33745
PSRC1	2.00579	2.53958	3.14362	0.782104	0.793115
MYBPHL	0.399106	0.481806	0.477441	0.709333	0.730575
SORT1	0.440172	0.43519	0.582462	0.472033	0.434072
PSMA5	0.756037	0.704892	0.694955	1.09507	0.669331
SYPL2	0.554651	0.61872	0.63982	1.90374	4.26477
ATXN7L2	0.219567	0.195117	0.124406	0.28325	0.256527
CYB561D1	0.641714	0.444139	0.202762	0.117575	0.0844838
AMIGO1	1.52136	0.670227	0.283278	0.433943	1.17763
GPR61	0.410329	0.624477	0.466208	0.929201	1.3315
GNAI3	1.18989	0.904518	1.07719	0.572693	0.703262
MIR197	0.205726	0.281122	0.334686	0.469509	0.377477
GNAT2	0.312325	0.426515	0.389413	0.578763	0.561677
AMPD2	2.18864	2.22764	3.41418	0.667709	0.705803
GSTM4	1.00869	0.71921	0.613161	0.991436	1.36972
GSTM2	0.662452	0.641928	0.549726	0.764282	0.646243
GSTM1	0.078623	0.0761912	0.104858	0.308939	0.257426
GSTM5	0.237513	0.264735	0.247257	1.26863	0.759512
GSTM3	0.993777	0.938219	0.983422	1.55646	1.64721
EPS8L3	0.243914	0.194999	0.284508	0.866566	0.762757
CSF1	0.360873	0.409642	0.399439	0.695488	0.988929
AHCYL1	0.362369	0.589019	0.808348	0.584242	0.497251
STRIP1	2.46388	2.12411	2.41608	1.31977	1.00325
ALX3	0.140154	0.271434	0.198074	0.279153	0.193853
LINC01397	0.271456	0.512435	0.46252	0.868821	1.28133
UBL4B	0.44063	0.675096	0.534945	1.09027	3.45783
SLC6A17	0.381176	0.455991	0.435036	1.10822	2.83496
KCNC4	0.297195	0.41799	0.300102	0.504519	0.954075
KCNC4-AS1	0.395103	0.404263	0.316725	0.515314	1.2407
RBM15	0.755283	0.887916	1.74927	0.722896	0.632894
SLC16A4	0.581627	0.926511	1.22312	1.56827	0.861228
LAMTOR5	1.37636	1.3776	1.09701	1.55709	0.957012
LAMTOR5-AS1	2.70459	2.34654	1.59015	1.50116	0.963624
PROK1	0.399273	0.489502	0.40816	1.10599	2.89689
CYMP	0.774958	0.869133	0.992836	1.8492	3.06774
CYMP-AS1	0.332883	0.549704	0.389645	0.684217	1.65363
KCNA10	0.380432	0.595746	0.445964	1.26095	2.8292
KCNA2	0.0802216	0.0961039	0.0921773	0.309723	0.611678
KCNA3	0.163913	0.24741	0.207012	0.485358	0.959805
CD53	0.948999	1.35585	2.66003	0.636154	0.445777
LRIF1	0.216687	0.411845	0.556045	0.890113	0.68033
DRAM2	0.315151	0.513888	0.546523	0.97118	0.540948
CEPT1	1.2566	1.3427	1.90468	1.32764	0.836879
DENND2D	0.291868	0.441214	0.874036	0.642517	0.370656
CHI3L2	0.904719	1.7025	5.50536	1.2003	1.42791
CHIAP2	0.439896	0.358458	0.588197	1.06275	1.23955
CHIA	0.488446	0.477183	0.632612	1.76707	2.25023
PIFO	0.640186	0.461448	0.394195	1.03252	1.04579
PGCP1	0.243552	0.277011	0.273956	0.701679	1.44695
OVGP1	0.860578	0.817479	1.08875	1.80258	2.01821
WDR77	0.25369	0.308367	0.306828	0.262621	0.295266
ATP5F1	2.53246	1.63129	1.25736	0.520768	0.42174
C1orf162	0.462925	0.617401	0.901399	1.24648	0.731559
TMIGD3	0.416896	0.456355	0.501398	0.940863	1.81183
ADORA3	0.578775	0.583872	1.34148	1.38579	1.19068
LINC01160	0.8578	1.09762	3.54843	1.19418	1.04152
RAP1A	1.75633	1.70637	3.72838	1.2063	0.882785
FAM212B	0.436809	0.666455	0.780241	0.938781	0.970383
FAM212B-AS1	1.25547	0.97302	0.865756	0.71036	1.32302
DDX20	4.97793	3.42132	2.93872	1.18354	1.38786
KCND3	0.0600965	0.136769	0.118408	0.262933	0.476852
KCND3-IT1	0.509445	0.792078	0.510286	1.61821	4.05572
KCND3-AS1	0.408191	0.513344	0.402353	1.12729	2.79643
LINC01750	0.225031	0.282325	0.226727	0.587138	1.43328
CTTNBP2NL	2.242	2.05284	2.60622	1.03076	1.26196
MIR4256	1.83204	1.4769	1.6843	1.06032	1.11822
WNT2B	0.152538	0.172394	0.0848677	0.328915	0.912181
ST7L	0.153999	0.211108	0.184275	0.285955	0.212631
CAPZA1	1.37971	1.92632	1.60727	0.813063	0.604337
MOV10	0.800395	0.792261	0.81717	0.613306	0.308952
RHOC	1.09767	1.35878	1.86729	0.316229	0.314279
PPM1J	1.49271	1.07784	0.648423	0.795987	1.5478
FAM19A3	0.982624	0.458064	0.308222	0.543551	0.889411
LINC01356	0.546766	0.907706	0.992003	1.02788	1.38234
SLC16A1	0.297455	0.397271	0.553876	0.78644	0.541205
AKR7A2P1	0.516186	0.605263	0.779918	1.2378	0.755998
SLC16A1-AS1	6.26321	5.46179	4.62671	1.06285	1.07806
LRIG2	1.77956	1.23947	1.20712	0.913393	0.886509
MAGI3	7.16406	3.7155	2.73653	1.64034	1.5293
PHTF1	0.416309	0.540186	0.493545	1.98099	0.70062
RSBN1	1.96151	2.36982	2.71893	0.394178	0.272046
AP4B1-AS1	1.88021	1.42551	1.71448	1.34349	0.68422
PTPN22	0.3655	0.654	0.8624	0.974337	0.650772
BCL2L15	0.340641	0.449746	0.905411	0.72777	0.658835
AP4B1	0.439759	0.79262	0.598471	0.940625	0.592174
DCLRE1B	2.36619	1.87971	1.51682	0.796026	0.508455
HIPK1-AS1	0.69582	1.10929	0.88666	1.09761	1.41751
HIPK1	0.623619	0.631267	0.950392	0.950033	0.565686
OLFML3	0	0	0	0	0
SYT6	0.271342	0.235546	0.208994	0.569376	1.44954
TRIM33	0.188335	0.222585	0.285685	0.623025	0.265699
BCAS2	0.478361	0.657981	0.823488	1.2157	0.768477
DENND2C	1.02918	1.28761	1.53318	1.35362	1.86162
AMPD1	0.279592	0.353443	0.245302	0.528958	1.05988
NRAS	0.269505	0.386467	0.422988	0.741323	0.504811
CSDE1	0.640074	0.62942	0.561524	0.450239	0.325576
SIKE1	0.414694	0.638643	0.599495	1.17307	0.810313
SYCP1	0.359425	0.355535	0.34345	0.849785	1.85007
TSHB	0.412244	0.499199	0.620367	1.0335	1.87265
TSPAN2	0.175582	0.251669	0.254752	0.627195	0.989527
NGF	0.179556	0.324556	0.267832	0.871958	1.34487
VANGL1	0.279304	0.230206	0.198541	0.541445	0.385368
CASQ2	0.262345	0.305593	0.403687	0.652528	0.959913
NHLH2	0.118791	0.158899	0.098407	0.363714	0.712223
LINC01649	0.330166	0.414713	0.447407	0.963304	1.62274
SLC22A15	0.791184	0.763536	1.10879	1.39144	2.18366
MAB21L3	1.51935	1.03061	1.46903	0.961894	1.38556
ATP1A1	0.710466	0.681967	0.644062	0.547059	0.905504
ATP1A1-AS1	0.163067	0.159314	0.306185	0.347259	0.172704
LINC01762	0.405937	0.49656	0.393516	0.881454	1.208
CD58	0.461943	0.56601	1.30144	1.2364	0.688936
IGSF3	0.273038	0.345702	0.359361	0.454908	0.743005
MIR320B1	1.76959	0.896552	0.865834	0.880599	1.78939
C1orf137	0.586231	0.97721	1.6798	1.08578	1.32901
CD2	0.378753	0.545407	0.389073	2.44408	1.17779
PTGFRN	0.706473	0.867302	0.553171	0.847493	2.28393
CD101	0.376092	0.399457	0.577812	1.01007	0.983699
TTF2	5.62109	4.91551	4.30056	1.15201	0.777235
MIR942	0.178826	0.264433	0.604894	0.291099	0.213799
TRIM45	0.275251	0.445937	0.544371	0.635828	0.459396
VTCN1	0.195277	0.456578	0.512958	0.731795	1.04514
LINC01525	0.353053	0.477975	0.414828	1.12204	1.73422
MAN1A2	0.500875	0.581209	0.628496	0.791993	0.744972
FAM46C	0.697872	0.473461	0.39221	0.507429	1.00265
GDAP2	0.307219	0.407988	0.652035	1.48315	0.793346
WDR3	3.07754	1.8139	1.26944	0.95685	0.643836
SPAG17	0.18334	0.326161	0.25375	0.464147	0.289407
TBX15	0.293362	0.331892	0.267074	0.821023	1.02332
WARS2	0.411603	0.480373	0.539108	0.999568	0.693382
WARS2-IT1	0.392704	0.536048	0.624886	1.18147	0.798485
LINC01780	0.609481	0.784411	1.02163	1.27932	1.52839
HAO2	0.457204	0.593814	0.485106	1.25012	2.23449
HAO2-IT1	0.457204	0.593814	0.485106	1.25012	2.23449
HSD3B2	0.308369	0.319192	0.312018	1.03195	1.53399
HSD3B1	0.317041	0.341253	0.283678	0.836928	1.05478
HSD3BP4	0.227807	0.244709	0.325116	0.650319	0.893474
LINC00622	0.284492	0.265225	0.305812	0.73934	1.56329
ZNF697	0.0866689	0.190337	0.151837	0.213672	0.177695
PHGDH	0.829322	0.496633	0.545596	1.22577	1.74424
HMGCS2	0.200583	0.286204	0.264889	0.627851	1.05406
REG4	0.2856	0.323667	0.38291	0.583768	1.16493
NBPF7	0.242819	0.286316	0.29314	0.506427	1.17419
ADAM30	0.415038	0.441693	0.392771	1.28869	2.11774
NOTCH2	0.257392	0.322926	0.350038	1.62829	0.58745
FAM72B	0.0143459	0.00405457	0.0147815	0.0558502	0
HIST2H2BA	0.0071889	0.025918	0	0.034571	0.0366996
FCGR1B	0.0573043	0.0590739	0.0428968	0.0868452	0.0467446
SRGAP2-AS1	0	0	0	0.035093	0
SRGAP2B	0.00344075	0.0197421	0.0108208	0.0414692	0.0241393
SRGAP2C	0.00344075	0.0197421	0.0108208	0.0414692	0.0241393
EMBP1	0.407583	0.396414	0.511849	1.44379	0.847567
ANKRD20A12P	0.0402922	0.0283364	0.0661197	0.256068	0.0706689
MIR6077	0.0138297	0.00734445	0	0.0285769	0.0756073
LINC01138	0	0	0	0.01011	0
PPIAL4G	0.0168178	0.00199904	0.0146464	0.108612	0.0630233
FAM72D	0	0	0	0.0126263	0.00306621
FAM72C	0.0120371	0.00399808	0.00684745	0.035489	0.00306621
NBPF20	0	0	0	0	0
LINC00623	0	0	0	0.00842502	0
LINC00869	0	0	0	0.00842502	0
PFN1P2	0.0232785	0.0467753	0.0713904	0.105824	0.0906977
NBPF9	0.0232785	0.0467753	0.0713904	0.105824	0.0906977
PDE4DIP	0.107637	0.13184	0.20075	0.527545	0.417284
SEC22B	1.71998	1.26674	0.988566	1.31229	1.21134
NOTCH2NL	0.203817	0.180738	0.167663	0.4044	0.471964
NBPF10	0.284206	0.264497	0.311524	0.461741	0.377026
LINC01719	0.478998	0.360814	0.336277	0.631305	0.292382
HFE2	0.676266	0.821165	1.14954	1.57788	1.94391
TXNIP	0.669821	0.705159	1.13685	0.904263	0.661335
POLR3GL	0.744121	1.09111	2.44278	1.1875	0.729309
ANKRD34A	2.35285	1.77767	1.76681	3.19197	1.31955
LIX1L	1.61476	1.21835	0.908089	0.410999	0.672153
RBM8A	2.85407	3.92232	3.59532	1.13978	0.75896
PEX11B	0.713052	0.721729	0.529484	0.499901	0.395374
GNRHR2	0.960285	0.937479	0.78057	0.874139	0.62174
ITGA10	0.668058	0.744455	0.839074	0.986337	0.695693
ANKRD35	0.635497	0.949636	1.08261	0.721823	0.866772
PIAS3	0.363426	0.411572	0.36316	0.706662	1.18107
MIR6736	0.314097	0.454892	0.427021	0.815899	0.401175
NUDT17	2.64047	1.55037	1.28701	1.16765	0.92115
POLR3C	2.75314	1.68809	1.3809	1.34861	1.14425
RNF115	1.9053	1.52658	1.14179	1.09403	0.859829
CD160	0.428079	0.667202	0.689402	1.21743	1.07598
PDZK1	0.819134	0.790998	1.60144	1.31139	1.68721
GPR89A	0.015361	0.0284212	0.031053	0.088317	0.035925
PDZK1P1	0	0	0	0	0
PDE4DIPP1	0	0	0	0	0
NBPF12	0.332386	0.268971	0.331601	0.0903851	0.0738048
RNVU1-8	1.95842	1.49231	0.861916	1.83453	2.47502
NBPF13P	0.399695	0.41517	0.402867	1.28272	1.41257
PRKAB2	0.198942	0.244556	0.420815	0.606432	0.479386
CHD1L	2.1744	1.58581	1.73154	0.586957	0.588899
PDIA3P1	2.03804	1.49395	1.3554	0.979303	0.900317
FMO5	0.198021	0.244848	0.287772	0.600707	0.717495
LINC00624	0.355495	0.506171	0.624589	0.953879	1.18253
BCL9	0.39659	0.484995	1.31131	0.99729	1.31105
ACP6	0.419717	0.580003	0.589179	0.823861	0.724625
GJA5	0.387329	0.500666	0.753151	0.936648	1.53633
GJA8	0.447745	0.555168	0.494255	1.14182	1.92538
GPR89B	0.498061	0.343719	0.410206	0.618605	0.656846
NBPF8	0	0	0	0	0
NBPF11	0	0	0	0	0
MIR5087	2.76075	2.3375	1.78734	1.33279	1.93222
RNVU1-19	0.00516682	0	0	0.0708825	0
PPIAL4F	0	0.00685153	0.0124725	0.0185385	0.0120658
PPIAL4E	0	0.00685153	0.0124725	0.0185385	0.0120658
PPIAL4D	0	0.00685153	0.0124725	0.0185385	0.0120658
NBPF14	0.0269531	0.0552022	0.00220128	0.0294316	0.0247755
NBPF25P	0.0269531	0.0552022	0.00220128	0.0294316	0.0247755
NBPF15	0.205649	0.181107	0.157229	0.401743	0.269547
DRD5P2	0.0438048	0.0396302	0.052338	0.174531	0.363669
FAM231D	0.079763	0.11328	0.0894407	0.359003	0.281561
FCGR1CP	0.0423369	0.0717682	0.0620715	0.248419	0.409673
PPIAL4C	0	0	0	0	0
PPIAL4A	0	0	0	0	0
RNVU1-20	0.00631599	0.0544975	0.0423906	0.0632272	0.0433196
FCGR1A	0.076523	0.122852	0.104614	0.271465	0.371909
HIST2H2BF	0.0368473	0.0579248	0.0840119	0.151896	0.201993
HIST2H3D	0.492639	0.27367	0.197357	0.265904	0.112444
HIST2H4B	0	0	0	0	0
HIST2H4A	0	0	0	0	0
HIST2H3C	1.23746	0.948562	1.06417	0.41128	0.247232
HIST2H3A	1.23746	0.948562	1.06417	0.41128	0.247232
HIST2H2AA4	2.1994	1.62373	1.7221	0.548839	0.332016
HIST2H2AA3	2.1994	1.62373	1.7221	0.548839	0.332016
HIST2H2BC	2.47661	1.89569	1.83992	0.428003	0.276894
HIST2H2AC	1.45823	1.18399	1.3745	0.677481	0.462309
HIST2H2BE	1.58078	1.38401	1.66084	0.960256	0.595589
HIST2H2AB	1.28943	1.31054	1.50328	1.174	0.860783
BOLA1	1.15188	1.13516	1.15767	2.52558	1.62325
SV2A	0.400634	0.419212	0.335554	0.532269	0.556313
SF3B4	0.337454	0.368646	0.272126	0.480137	0.364427
MTMR11	0.094343	0.152309	0.112576	0.199056	0.179368
OTUD7B	0.59061	0.578667	0.780906	0.233586	0.166698
VPS45	0.620824	0.695739	0.680335	0.780363	0.75845
PLEKHO1	1.0348	1.20392	1.21125	1.01814	0.879331
ANP32E	0.34157	0.496478	0.594641	0.79982	0.570337
CA14	0.600469	0.74386	0.6688	0.988717	1.26498
SNORD13C	0.427408	0.351282	0.410649	0.480606	0.51717
APH1A	1.35163	1.14187	1.09013	0.510478	0.381513
C1orf54	1.56319	1.30751	1.41819	0.696331	0.520349
CIART	0.329923	0.464833	0.331701	0.598772	0.665665
MRPS21	1.81024	2.07818	1.64516	1.32906	1.30634
PRPF3	4.02069	3.57981	3.0226	2.2668	1.78876
RPRD2	3.0373	3.16467	3.63198	1.69413	0.827844
TARS2	2.06246	2.16087	1.88639	1.15096	0.973589
MIR6878	2.12296	2.24143	1.77382	1.20887	0.892265
ECM1	0.297721	0.541123	0.531667	0.674095	0.343524
FALEC	2.0518	2.0685	1.71969	0.951305	0.858901
ADAMTSL4	2.42346	2.22928	2.6092	0.997053	1.44309
MIR4257	2.00367	1.77073	2.08618	0.587642	0.973961
ADAMTSL4-AS1	0.358299	0.722223	2.08769	0.425883	0.267628
MCL1	0.920541	1.03112	1.75517	0.518685	0.347711
ENSA	0.979753	1.15322	1.63466	0.726509	0.448778
GOLPH3L	0.54627	1.22837	1.13155	1.32945	0.771167
HORMAD1	1.04447	0.723209	0.6793	0.827201	0.830121
CTSS	0.438927	0.721152	0.649118	1.21069	1.11138
CTSK	0.549579	1.02456	0.763946	1.72322	1.31561
ARNT	0.212664	0.290658	0.240815	0.341908	0.332221
SETDB1	1.68265	1.44338	1.40043	1.4203	1.03042
CERS2	0.31554	0.326806	0.578843	0.302719	0.229012
ANXA9	1.4235	1.92142	3.50124	0.731664	0.618295
MINDY1	0.48912	0.79525	0.878333	0.589482	0.465245
PRUNE1	0.8007	1.07982	1.57625	0.320647	0.359951
BNIPL	0.391394	0.582349	0.767176	1.06099	0.692377
C1orf56	1.17907	1.19034	1.08944	1.22621	0.810545
CDC42SE1	0.95146	0.70631	1.18115	0.512165	0.332788
MLLT11	0.763601	0.638654	1.09173	0.345038	0.260889
GABPB2	1.5813	1.85382	1.858	0.821777	0.665852
SEMA6C	0.225926	0.357138	0.321218	0.542976	0.458627
TNFAIP8L2	0.788255	1.10745	1.31879	1.60985	1.349
LYSMD1	2.68882	2.60182	1.67537	0.771713	0.563148
SCNM1	2.52563	2.44463	1.31333	0.704463	0.474665
TMOD4	0.220778	0.316433	0.30057	0.340916	0.275479
VPS72	0.522251	0.707215	0.710976	1.17224	0.647492
PIP5K1A	7.35523	8.39461	11.3576	1.90448	1.53404
PSMD4	5.08728	4.09718	2.81859	1.60837	1.16787
ZNF687	1.91223	1.90698	1.73981	1.35627	1.0375
PI4KB	0.155343	0.283891	0.266999	0.395352	0.21414
RFX5	0.484527	0.742782	0.848551	0.849389	0.681097
SELENBP1	0.795064	1.09958	1.23014	2.93164	0.95307
PSMB4	1.8644	1.88102	1.65943	2.34745	1.90716
POGZ	0.77735	0.530898	0.400082	0.341105	0.210559
CGN	0.612932	0.66772	0.580361	0.795584	1.45533
TUFT1	0.528132	0.563374	0.286077	0.432604	0.590893
MIR554	0.769949	0.932508	0.702411	1.03007	0.996877
SNX27	1.37745	1.26793	2.33008	1.40581	1.61724
CELF3	0.378306	0.535063	0.520312	0.785062	0.776845
RIIAD1	0.192975	0.269387	0.215965	0.462526	1.04743
OAZ3	0.944993	0.858367	0.801421	0.627984	0.410872
MRPL9	0.90621	0.803442	0.734021	0.541741	0.346445
TDRKH	0.170496	0.274351	0.285728	0.570701	0.360789
TDRKH-AS1	3.31898	2.36381	1.07071	1.22973	1.48011
LINGO4	0.0237887	0.0456718	0.0430618	0.0617988	0.0705102
RORC	0.310312	0.398995	0.430454	0.697777	1.11711
C2CD4D	0.837988	1.45912	1.36374	1.45854	2.10878
THEM5	0.393491	0.583771	0.663231	0.856683	1.74468
THEM4	0.420888	0.489071	0.887622	1.0521	1.21074
S100A10	0.385021	0.363346	0.685506	0.951903	1.01197
NBPF18P	0.341555	0.427376	0.399716	0.972704	1.44706
S100A11	0.532441	0.670505	1.04597	1.15257	0.969086
TCHHL1	0.256172	0.407238	0.289729	0.903324	1.87926
TCHH	0.0966016	0.0782786	0.0927029	0.180645	0.346001
RPTN	0.181437	0.202303	0.174567	0.841663	0.841423
HRNR	0.220929	0.263844	0.262781	0.676652	1.12971
FLG	0.0410358	0.0631679	0.0573415	0.162241	0.287077
FLG-AS1	0.0811004	0.0755997	0.0549865	0.313797	0.411812
FLG2	0.0126998	0.032735	0.0253568	0.0540453	0.0614476
CRNN	0.258325	0.33333	0.340665	0.934881	1.89033
LCE5A	0.227914	0.396331	0.393016	0.823229	2.05732
CRCT1	0.260401	0.330647	0.347453	0.70912	2.47025
LCE3E	0.161068	0.213727	0.213684	0.607285	0.605892
LCE3D	0.21504	0.276475	0.220292	0.767474	1.15591
LCE3C	0.148455	0.147664	0.103646	0.61572	0.428557
LCE3B	0.0638157	0.122281	0.0508845	0.30749	0.342958
LCE3A	0.102001	0.143022	0.0988131	0.552171	0.455796
LINC00302	0.365241	0.525665	0.563744	0.964862	2.08501
LCE2D	0.0489697	0.1105	0.0991848	0.292369	0.542481
LCE2C	0.200685	0.215362	0.231474	0.635641	1.11315
LCE2B	0.187254	0.173065	0.228284	0.610352	1.19711
LCE2A	0.114297	0.17768	0.179796	0.772185	0.726692
LCE4A	0.31605	0.395529	0.485263	1.29428	1.59505
C1orf68	0.27757	0.366261	0.400862	1.2649	1.35971
KPRP	0.213036	0.319002	0.344751	0.868942	2.01147
LCE1F	0.229427	0.272342	0.255868	0.737301	0.926069
LCE1E	0.257983	0.305969	0.295605	0.837396	1.61719
LCE1D	0.222025	0.274076	0.268706	0.932354	1.50006
LCE1C	0.135622	0.169031	0.218936	0.566727	0.948417
LCE1B	0.28048	0.288391	0.34851	0.95622	1.66554
LCE1A	0.186531	0.189983	0.171567	0.487685	1.02972
LCE6A	0.192749	0.222187	0.291204	0.64238	1.03385
SMCP	0.390156	0.411272	0.350957	1.02114	1.04241
IVL	0.311783	0.427556	0.505063	0.672355	1.05625
SPRR4	0.314872	0.319717	0.322568	0.951981	1.715
SPRR1A	0.28131	0.449256	0.30712	1.00159	2.1202
SPRR3	0.248046	0.310732	0.332233	1.03819	1.746
SPRR1B	0.284334	0.295183	0.27404	1.02351	1.28498
SPRR2D	0.248651	0.38124	0.323764	1.05309	2.16853
SPRR2A	0.295004	0.335936	0.336696	0.856007	1.68085
SPRR2B	0.195434	0.277135	0.217172	0.614583	0.863223
SPRR2E	0.273298	0.29327	0.316744	0.622267	0.89942
SPRR2F	0.197899	0.233045	0.19232	0.611432	0.473755
SPRR2C	0.319545	0.411527	0.355017	1.01482	2.08438
SPRR2G	0.25765	0.228934	0.287236	0.689666	1.68089
LELP1	0.316236	0.396203	0.376917	0.969877	1.74209
PRR9	0.462743	0.487981	0.459731	1.37871	2.63086
LOR	0.340097	0.294507	0.355158	0.956357	1.41173
PGLYRP3	0.283704	0.357698	0.470747	1.09482	1.92224
PGLYRP4	0.355602	0.322748	0.438994	1.27704	1.30176
S100A9	0.355501	0.521364	0.863657	0.999292	1.5343
S100A12	0.500629	0.621263	0.811183	1.43112	2.47914
S100A8	0.143082	0.229838	0.309667	0.527375	1.03341
S100A7A	0.248103	0.198092	0.387699	0.634579	0.891418
S100A7L2	0.360248	0.431326	0.439271	0.729178	1.69457
S100A7	0.191636	0.251932	0.466433	0.713201	1.5421
S100A6	0.369901	0.460152	0.897676	0.409263	0.465863
S100A5	0.250795	0.323143	0.693546	0.203917	0.2055
S100A4	1.0186	0.889108	1.35928	0.444174	0.517222
S100A3	1.10633	1.12112	1.51624	0.841208	0.98068
S100A2	0.832924	1.8354	3.58647	1.50865	1.3427
S100A16	0.307827	0.393707	0.45326	0.510347	0.506052
S100A14	0.370436	0.567442	0.762673	0.746268	0.479676
S100A13	1.15464	1.67246	1.72341	1.94162	1.21504
S100A1	1.19676	1.53347	1.49569	1.39069	0.916681
CHTOP	2.87543	2.52602	1.86408	0.602528	0.391089
SNAPIN	1.50057	1.74266	1.71959	1.27398	0.961881
ILF2	0.796691	0.814343	0.808577	0.602393	0.577486
NPR1	4.87929	4.37812	4.11182	1.05343	1.54547
MIR8083	0.426337	0.627255	0.5392	0.807595	1.73448
INTS3	1.09479	1.36012	1.38102	1.49909	1.25819
SLC27A3	0.0789443	0.0687016	0.0576406	0.079428	0.0807801
GATAD2B	0.213132	0.399967	0.551619	0.352629	0.13729
DENND4B	0.409927	0.686676	0.910334	0.76503	0.533739
CRTC2	0.292128	0.438029	0.552777	0.359262	0.292974
SLC39A1	1.32209	1.24579	1.41779	0.357166	0.328194
MIR6737	5.53137	6.02987	5.99698	0.688571	0.535569
CREB3L4	5.61091	6.16272	6.11829	0.826428	0.627729
JTB	3.65945	2.85398	2.35463	0.878264	0.749216
RAB13	1.78017	1.66123	1.44094	0.936035	0.574434
RPS27	1.29376	1.27315	1.39175	0.948761	0.498014
NUP210L	1.00226	1.11486	1.3611	1.41216	1.03715
MIR5698	0.490581	0.787301	0.535886	1.63762	2.00193
TPM3	0.301743	0.308937	0.381505	1.20524	0.379684
MIR190B	0.349365	0.555749	0.540284	0.553154	0.583225
C1orf189	0.574408	0.940277	1.04483	1.07828	1.05078
C1orf43	1.50889	1.39949	1.90909	1.73089	1.1038
UBAP2L	3.39685	2.23691	2.62166	1.65579	1.06298
SNORA58B	0.179634	0.249961	0.266683	0.340355	0.299549
HAX1	0.538895	0.717565	0.580097	0.534192	0.400866
AQP10	1.13372	1.05826	1.19023	3.19175	3.05565
ATP8B2	0.515397	0.476972	0.495676	0.386368	0.637209
IL6R	0.636055	0.622168	0.698947	0.823536	1.36368
SHE	0.328989	0.422678	0.289086	0.642262	0.715928
TDRD10	0.277376	0.30469	0.369731	0.875847	1.51645
UBE2Q1	0.198869	0.24269	0.184948	0.392632	0.29772
UBE2Q1-AS1	0.159885	0.18727	0.120281	0.226531	0.112104
CHRNB2	0.49923	0.726342	0.584618	1.30144	2.38446
ADAR	0.171178	0.218391	0.300367	0.37961	0.281178
KCNN3	0.0903866	0.197397	0.14528	0.311491	0.591968
PMVK	0.734884	1.15591	1.62207	1.6753	0.974531
PBXIP1	0.956812	1.70255	3.15935	0.764424	0.619862
PYGO2	1.26717	1.31824	1.12934	0.210632	0.275824
SHC1	1.42334	1.58446	1.55747	0.487439	0.426864
CKS1B	5.5673	6.3828	7.03244	0.480975	0.562517
MIR4258	5.5673	6.3828	7.03244	0.480975	0.562517
FLAD1	1.47659	1.76785	1.74738	0.917054	0.552565
LENEP	0.855315	1.19746	1.33716	1.03107	0.705673
ZBTB7B	0.367657	0.569614	0.664544	0.455705	0.320347
DCST2	0.51802	0.863513	0.849919	0.989163	0.89555
DCST1	0.46517	0.580886	0.614286	0.79281	1.4835
DCST1-AS1	0.87198	1.76888	2.13013	0.876603	0.898494
ADAM15	0.8448	1.7281	2.09305	0.731186	0.589428
EFNA4	1.31504	1.06704	0.860598	0.699226	0.616878
EFNA3	0.298371	0.261877	0.227326	0.348123	0.731804
EFNA1	0.894688	1.49582	2.13754	0.799209	1.36872
SLC50A1	1.15061	1.22085	1.00652	0.337108	0.268955
DPM3	4.16551	4.48564	3.83345	2.57958	2.98645
KRTCAP2	0.33923	0.467516	0.35078	0.375977	0.29283
TRIM46	0.44553	0.565396	0.459172	0.523164	0.374693
MUC1	0.648258	1.0569	1.1932	0.166089	0.279316
MIR92B	0.674973	1.06537	1.23828	0.122835	0.141958
THBS3	0.766334	1.19591	1.31884	0.304609	0.351164
MTX1	4.32873	4.29461	3.45324	0.773398	0.975334
GBAP1	0.397323	0.502026	0.79142	0.495377	0.301653
GBA	0.339776	0.502856	0.551957	0.501403	0.432645
FAM189B	1.82242	2.16975	2.2444	0.721833	0.589848
SCAMP3	0.894757	0.882528	0.625502	0.518204	0.437421
CLK2	0.765659	0.771389	0.497152	0.326603	0.293944
HCN3	1.21215	1.59847	1.19938	0.785548	0.628882
PKLR	0.308331	0.440998	0.525755	0.633194	0.690511
FDPS	7.67355	8.37211	10.7508	2.18091	1.88819
RUSC1-AS1	0.576202	0.875347	0.883607	0.903009	0.497681
RUSC1	0.47944	0.681479	0.533562	0.519728	0.205216
ASH1L	0.261914	0.406675	0.489539	0.654992	0.530126
MIR555	0.300885	0.504258	0.549886	0.973123	0.546217
POU5F1P4	0.653282	0.795245	1.0129	2.14045	1.32388
ASH1L-AS1	3.37539	3.22256	2.58769	1.2518	0.712284
MSTO1	2.21508	2.09569	1.81571	1.60727	0.884976
MSTO2P	2.21508	2.09569	1.81571	1.60727	0.884976
YY1AP1	0.63633	0.757522	1.03014	1.62326	0.935644
SCARNA26A	0.89497	1.12288	1.15818	1.35993	0.877221
DAP3	4.0833	2.72872	2.71171	1.83014	0.87635
GON4L	0.47636	1.03663	1.98913	0.946402	0.621209
SCARNA26B	0.477805	0.798678	0.748475	1.30524	0.956583
SYT11	4.21138	3.79631	3.04469	1.30197	1.12332
RIT1	0.493189	0.690084	0.668472	1.07753	0.785261
KIAA0907	0.249263	0.411587	0.633761	0.47695	0.370756
SNORA80E	0.48145	0.703329	0.863307	0.940593	0.627348
SCARNA4	2.7573	2.08139	1.50873	1.13573	0.792226
RXFP4	3.11404	3.46496	5.14319	0.977492	0.69094
ARHGEF2	0.327312	0.524132	0.827049	0.475536	0.405467
MIR6738	0.49088	0.651078	0.792781	1.02441	0.629092
SSR2	0.665872	1.01412	1.17523	1.22578	0.809893
UBQLN4	0.533464	0.880775	0.917831	1.02537	0.64248
LAMTOR2	5.91553	4.73153	4.54831	1.04038	0.837187
RAB25	4.46459	4.44799	4.22496	1.40176	1.12941
MEX3A	0.0880901	0.146439	0.113464	0.293232	0.291712
LMNA	2.06407	2.37682	3.22536	1.21631	1.44956
SEMA4A	2.10738	2.29255	2.43627	1.49131	1.50363
SLC25A44	2.46533	3.48488	4.11743	2.33035	0.841103
PMF1-BGLAP	3.51271	3.65744	3.33036	1.00061	0.635874
PMF1	3.51271	3.65744	3.33036	1.00061	0.635874
BGLAP	0.307312	0.536705	0.500433	0.819872	0.459127
PAQR6	0.0526243	0.191718	0.134236	0.214975	0.079972
SMG5	0.216022	0.303493	0.371691	0.506592	0.31988
TMEM79	4.39736	4.11605	2.82658	0.617629	0.519693
GLMP	1.02385	1.14909	1.2074	0.87301	0.948616
VHLL	0.891457	0.857972	0.695461	1.31465	1.21624
CCT3	0.45076	0.565415	0.833296	0.99563	0.553334
TSACC	4.2343	3.09557	2.06858	0.99974	0.830527
RHBG	2.30504	2.0658	3.5272	1.31246	2.19205
C1orf61	0.270138	0.411029	0.450337	0.689341	2.2512
MIR9-1	0.119184	0.0773851	0.0735746	0.140477	0.27391
MEF2D	0.511398	0.651611	0.895446	0.884515	0.709132
IQGAP3	0.524921	0.843701	1.14349	0.829015	0.63403
TTC24	0.875142	0.959787	0.764391	1.3936	2.22914
NAXE	0.499161	0.822441	0.681235	0.756773	0.735452
GPATCH4	2.06413	1.81297	1.24705	0.629981	0.505324
HAPLN2	0.734806	1.00906	1.18992	1.67129	3.98236
BCAN	0.546424	0.804035	0.698654	1.26997	3.04638
NES	0.483744	0.665623	0.476949	0.44823	0.501328
CRABP2	0.382692	0.786217	0.76242	0.750779	1.3317
ISG20L2	4.09677	3.29536	2.10668	0.704731	0.590084
RRNAD1	5.18943	4.26766	2.69	1.04204	0.791179
MRPL24	3.06244	2.79061	2.68486	0.671431	0.611842
HDGF	3.92603	4.02715	4.6127	0.743521	0.614791
PRCC	2.64584	2.39692	1.68913	1.25362	1.10489
SH2D2A	1.01938	1.3025	0.867165	1.23799	1.11989
INSRR	0.053182	0.0832101	0.0842761	0.214232	0.473958
NTRK1	0.133891	0.163252	0.127126	0.203059	0.595475
PEAR1	1.19422	1.23181	0.935459	1.32647	3.06481
LRRC71	0.462195	0.497798	0.616512	0.898627	2.06554
ARHGEF11	0.0662765	0.158381	0.106292	0.177631	0.125104
MIR765	0.0980115	0.236674	0.174164	0.262108	0.226604
ETV3L	0.384223	0.54234	0.503819	0.993134	1.60507
CYCSP52	0.1976	0.231115	0.333491	0.393333	0.235635
ETV3	0.300309	0.301494	0.432459	0.47417	0.376042
FCRL5	0.730189	0.830764	2.16551	1.30102	2.32576
FCRL4	0.468749	0.547015	0.549747	1.2916	2.80607
FCRL3	0.284445	0.295855	0.313364	1.79002	1.34224
FCRL2	0.365105	0.37355	0.370732	1.49372	1.87858
FCRL1	0.410579	0.492641	0.328461	2.85509	1.6032
CD5L	0.373402	0.322615	0.351922	1.15078	1.54559
KIRREL	0.184778	0.22984	0.180463	0.455368	1.11535
KIRREL-IT1	0.400493	0.573207	0.670974	0.952663	1.92894
LINC01704	0.513987	0.747139	0.585849	1.71796	2.25625
CD1D	0.427513	0.264517	0.29995	0.853957	1.52299
CD1A	0.338697	0.333391	0.316277	0.944339	1.22261
CD1C	0.626271	0.603565	1.58639	1.71683	0.950345
CD1B	0.305551	0.325708	0.330976	1.41103	0.83155
CD1E	0.270756	0.195365	0.187182	1.1049	1.21999
OR10T2	0.276385	0.197185	0.307791	1.44619	0.900681
OR10K2	0.207274	0.180725	0.167426	1.08428	0.771747
OR10K1	0.231706	0.210691	0.222014	1.2542	0.728846
OR10R2	0.219969	0.25839	0.292954	1.142	0.86078
OR6Y1	0.228576	0.394253	0.364601	1.54939	1.13176
OR6P1	0.131952	0.258401	0.224006	1.03528	0.725296
OR10X1	0.303928	0.36912	0.340485	1.78894	1.34602
OR10Z1	0.310156	0.370756	0.262384	2.05795	1.09
SPTA1	0.418578	0.394395	0.312396	2.28976	1.11584
OR6K2	0.159358	0.220501	0.152498	0.947605	0.865652
OR6K3	0.236144	0.258892	0.303617	0.72768	0.920214
OR6K6	0.30263	0.457458	0.309015	1.4361	1.63526
OR6N1	0.210662	0.251577	0.212445	1.03119	0.714381
OR6N2	0.381249	0.332023	0.549789	1.58437	1.49267
MNDA	0.721807	0.583721	0.795924	3.39496	0.813987
PYHIN1	0.538306	0.444816	0.51318	2.67038	1.37023
IFI16	1.72263	2.45552	3.73469	0.834153	1.24478
AIM2	0.503864	0.680264	1.11479	1.06611	1.52686
CADM3	0.175574	0.178418	0.183645	0.527139	1.22172
CADM3-AS1	0.0483664	0.0722804	0.0793882	0.183363	0.466431
ACKR1	0	0	0	0	0
FCER1A	0.33351	0.440109	0.413539	1.30748	1.51911
OR10J3	0.252385	0.331809	0.250752	1.21955	1.04909
OR10J4	0.24373	0.221954	0.275874	1.78562	1.28012
OR10J1	0.2162	0.260096	0.241436	1.66113	0.997103
OR10J5	0.146897	0.143322	0.118292	1.1375	0.442398
APCS	0.167001	0.184629	0.289484	0.845411	0.628734
CRP	0.374651	0.440352	0.353621	1.54186	1.17151
DUSP23	0.797783	0.440828	0.375623	0.899051	0.820338
FCRL6	0.341668	0.516205	0.449959	0.877935	2.10686
SLAMF8	0.488946	0.42854	0.545399	1.1563	1.7429
VSIG8	0.336442	0.391411	0.370027	0.709685	1.03888
CFAP45	0.2068	0.309133	0.283506	0.63571	0.85387
MIR4259	0.418365	0.718485	0.946857	1.14505	1.19804
TAGLN2	0.576577	0.973505	1.51772	0.482306	0.531438
IGSF9	0.0991077	0.131283	0.140782	0.168811	0.272881
SLAMF9	0.413825	0.388166	0.5544	0.801821	1.31332
LINC01133	0.785236	0.761528	1.0091	1.55161	2.33866
PIGM	2.36042	1.04032	0.533201	0.734034	1.00218
KCNJ10	0.136525	0.200026	0.147089	0.48026	0.689451
KCNJ9	0.501898	0.58929	0.557082	1.08899	2.47601
IGSF8	0.518914	0.705757	0.790513	0.501622	0.314922
ATP1A2	0.353598	0.400819	0.510474	0.533102	0.848124
ATP1A4	0.747586	0.997804	0.830217	1.7553	2.70148
CASQ1	0.271037	0.2868	0.204998	0.489198	1.63355
PEA15	0.338668	0.372302	0.434043	0.573644	0.829365
DCAF8	0.0431366	0.102586	0.09451	0.128012	0.0655394
PEX19	0.260308	0.340238	0.3766	0.587713	0.483206
COPA	0.634326	0.657931	0.549759	0.741295	0.579527
SUMO1P3	0.423613	0.612816	0.594277	1.55097	0.632166
NCSTN	2.00367	1.91088	1.42009	0.942204	0.682683
NHLH1	0.257871	0.416769	0.527869	0.498111	0.472808
VANGL2	0.311089	0.270262	0.300159	0.789013	1.37308
SLAMF6	0.464396	0.458202	0.781641	1.42748	1.6055
CD84	0.946326	1.45338	4.59973	1.52731	1.12164
SLAMF1	0.33386	0.533361	1.01942	0.883251	1.2916
CD48	0.506936	0.559324	1.03445	0.871574	1.42403
SLAMF7	1.69868	1.7787	2.4811	2.94822	2.01475
LY9	0.555322	0.649519	1.07868	1.15568	1.439
CD244	0.396934	0.617496	0.418084	0.985862	1.57265
ITLN1	0.433434	0.462469	0.505946	1.27125	2.03871
ITLN2	0.52694	0.544662	0.449688	1.21255	1.51548
F11R	0.503581	0.681414	1.1001	0.918059	0.620921
TSTD1	0.287075	0.448736	0.359701	0.355391	0.311672
USF1	0.23004	0.33129	0.24679	0.218161	0.226912
ARHGAP30	0.90305	1.00753	1.67822	0.824594	0.643493
NECTIN4	0.380867	0.705943	0.958674	0.59284	0.459831
KLHDC9	1.23903	0.71561	0.77375	0.544342	0.432192
PFDN2	1.50803	1.04759	1.16724	1.15264	0.769139
NIT1	5.41128	4.67916	4.93378	1.64181	1.07981
DEDD	1.27112	1.16742	1.40457	0.679773	0.425093
UFC1	2.44165	2.31888	1.78957	1.28233	1.04864
USP21	2.65855	2.03857	1.5875	0.482918	0.31245
PPOX	0.83536	0.529432	0.399058	0.160371	0.153306
B4GALT3	0.321706	0.401437	0.380744	0.441698	0.184966
ADAMTS4	0.519364	0.760017	1.17823	0.987502	0.817426
NDUFS2	0.984143	0.802675	0.864344	0.408543	0.327103
FCER1G	0.549147	0.847178	0.997072	0.710742	0.51024
TOMM40L	0.958047	1.15382	2.8544	0.440096	0.472877
APOA2	0.958047	1.15382	2.8544	0.440096	0.472877
MIR5187	0.767103	0.892073	2.40766	0.282912	0.335181
NR1I3	0.306317	0.398775	0.379841	0.597278	0.429322
PCP4L1	0.412801	0.295337	0.362187	1.67521	1.03309
MPZ	0.268639	0.408529	0.388873	0.409329	0.456908
SDHC	0.404672	0.463151	0.526468	0.48681	0.437016
CFAP126	0.383198	0.676383	0.853647	0.67521	0.511563
FCGR2A	1.08963	1.34635	1.22889	1.19145	1.51731
HSPA6	0.0925431	0.0646117	0.0746106	0.320109	0.268357
FCGR3A	0.370651	0.228105	0.306067	0.324046	0.256863
FCGR2C	0.030971	0.119956	0.0639958	0.059425	0.0539722
HSPA7	0.0560733	0.0637176	0.0920249	0.355705	0.176117
FCGR3B	0.465122	0.531904	0.477455	0.444455	0.189694
FCGR2B	0.0137219	0.07515	0.0430314	0.0296594	0.0203843
RPL31P11	0.67477	0.910558	0.711718	1.97339	2.33933
FCRLA	1.14563	1.1342	1.5127	1.18614	1.42445
FCRLB	0.638095	0.59551	0.974915	0.927836	1.20026
DUSP12	4.42948	2.55778	2.04852	1.70098	1.76589
ATF6	2.01477	1.65106	1.79296	1.55935	1.11268
OLFML2B	0.321594	0.42095	0.374664	1.27744	1.89912
NOS1AP	0.553766	0.425773	0.368927	0.487977	0.70303
MIR4654	0.35336	0.682541	1.47307	0.781471	0.930892
MIR556	0.264886	0.29047	0.337827	0.663311	0.720697
SPATA46	0.249781	0.363574	0.424098	0.501483	0.583509
C1orf226	0.274085	0.487122	1.13849	0.619451	0.612212
SH2D1B	0.392288	0.472216	0.366131	0.751964	1.02119
UHMK1	1.45657	1.14385	1.08361	1.56572	1.68093
UAP1	1.44489	1.13225	1.21442	1.20493	1.02889
DDR2	0.690613	0.714195	1.24782	0.802154	0.594795
HSD17B7	0.16013	0.166707	0.237035	0.284415	0.334744
CCDC190	0.24442	0.379509	0.402609	0.794668	2.03976
RGS4	0.290557	0.353817	0.416802	0.775063	1.53885
RGS5	0.135194	0.215129	0.199747	0.50748	0.559527
NUF2	5.44745	4.19992	3.09604	1.60079	1.31412
PBX1	0.239323	0.211436	0.285778	1.08802	0.513953
LMX1A	0.138311	0.199586	0.215521	0.509321	0.598296
RXRG	0.384794	0.493632	0.557932	0.913178	2.22983
LRRC52	0.201856	0.326726	0.194899	0.661567	1.43543
MGST3	0.481385	0.707153	0.570864	0.963982	1.42406
ALDH9A1	0.352253	0.441927	0.524857	0.853961	0.518642
TMCO1	0.441728	0.636453	0.601308	1.05956	0.732803
UCK2	1.83276	2.13055	1.70966	0.74736	0.886034
MIR3658	0.203095	0.272893	0.614833	0.405827	0.330523
FAM78B	0.101508	0.309058	0.234589	0.511253	1.04854
MIR921	0.318064	0.369014	0.38607	0.940004	1.49402
LINC01675	0.302754	0.357887	0.324282	0.951946	1.47789
FMO9P	0.365558	0.463267	0.43084	1.34488	1.26721
POGK	1.33094	1.13133	1.03568	1.07618	1.653
TADA1	0.111137	0.142596	0.280123	0.251945	0.207812
ILDR2	0.193793	0.234309	0.347442	1.15815	0.878432
MAEL	0.726699	0.598218	0.71325	1.2324	3.17911
GPA33	0.570036	0.613221	0.465064	1.08746	1.4695
DUSP27	0.429829	0.54632	0.475244	1.14747	1.4785
LINC01363	0.364636	0.381963	0.423913	1.01418	1.75602
POU2F1	0.603732	0.75993	0.603149	1.61114	1.13673
CD247	0.203713	0.298676	0.243047	0.677955	0.736377
CREG1	0.496618	0.648857	1.05427	0.666752	0.595534
RCSD1	1.04727	1.63484	3.36069	1.62371	2.243
MPZL1	2.97508	2.26426	2.58998	0.880355	0.700951
ADCY10	0.468339	0.487032	0.531421	1.78128	1.18787
MPC2	0.451371	0.594669	1.7021	0.868207	0.634266
DCAF6	2.61954	1.61651	1.55588	0.771161	0.522715
MIR1255B2	0.296897	0.31459	0.371945	0.624068	0.443689
GPR161	0.262662	0.475441	0.442183	0.780157	0.427784
TIPRL	4.76655	3.95255	3.44674	2.45057	1.58969
SFT2D2	2.70307	2.47604	2.37294	1.48743	1.26083
ANKRD36BP1	0.316803	0.348677	0.496252	0.599186	0.42757
TBX19	0.29594	0.28297	0.365686	1.09953	0.617313
MIR557	0.490208	0.763101	1.06589	1.28816	1.63547
XCL2	0.154181	0.165692	0.187668	0.550606	0.708365
XCL1	0.309454	0.309841	0.353239	0.983559	2.15658
DPT	0.318695	0.490199	1.46922	0.582735	0.814496
LINC00626	0.485512	0.716571	0.804974	1.53122	1.96232
LINC00970	0.403643	0.658255	1.69648	0.996996	1.29921
ATP1B1	0.15346	0.178094	0.215682	0.29125	0.390576
NME7	0.174491	0.259336	0.360286	0.378147	0.228741
BLZF1	0.830171	0.70055	0.851344	1.62359	0.782632
CCDC181	0.287576	0.388148	0.406668	1.04139	0.524769
SLC19A2	0.43992	0.552347	0.579457	0.885184	0.742613
F5	0.328167	0.362329	0.829167	0.604493	0.564578
SELP	0.281372	0.291224	0.475163	0.273283	0.533739
SELL	0.754054	0.775043	1.65951	1.24843	2.02366
SELE	0.201388	0.316235	0.368527	0.759712	1.08319
C1orf112	0.943906	0.6547	0.658387	0.46447	0.308768
METTL18	1.05653	0.772086	0.765552	0.61286	0.384468
SCYL3	0.152333	0.225733	0.254211	0.363537	0.181724
KIFAP3	0.316648	0.470712	0.701866	0.652345	0.579886
METTL11B	0.531694	0.507942	0.504858	2.02245	1.75691
MIR3119-2	0.422425	0.501853	0.488511	2.10003	2.03522
MIR3119-1	0.339027	0.496721	0.482746	1.81141	2.09863
LINC01681	0.33019	0.357646	0.405006	1.43944	1.15994
LINC01142	0.439549	0.432234	0.470165	1.82982	1.72894
GORAB	2.3411	2.36211	1.28409	1.17095	2.07344
PRRX1	0.191335	0.144138	0.20809	0.497415	0.7462
MROH9	0.485083	0.578548	0.684034	2.35823	2.25113
FMO3	0.225878	0.379466	0.29139	1.03564	1.07275
MIR1295B	0.235452	0.221042	0.27896	0.885647	0.844476
MIR1295A	0.350552	0.361679	0.350428	1.32461	1.23152
FMO6P	0.372411	0.408738	0.513833	1.71555	1.476
FMO2	0.459311	0.517087	0.453002	1.33729	1.58572
FMO1	1.65973	0.769548	0.614966	1.25724	2.36056
FMO4	0.232402	0.264175	0.334158	0.760994	0.676385
TOP1P1	0.16662	0.219376	0.241358	0.47947	0.522549
PRRC2C	2.66326	2.00066	1.87946	0.806525	0.999073
MYOC	0.678628	0.847223	0.558758	1.70906	3.31531
VAMP4	0.230733	0.461192	0.450148	0.901442	0.573509
METTL13	1.83687	1.32617	1.1406	0.964099	1.03181
DNM3	0.455435	0.464093	0.454512	1.3144	1.96665
DNM3-IT1	0.481797	0.650781	0.532236	1.48375	2.06834
MIR3120	0.17627	0.180929	0.236071	0.703202	0.437852
DNM3OS	0.154385	0.141596	0.18304	0.522958	0.32595
MIR214	0	0	0	0	0
MIR199A2	0.106566	0.141307	0.132056	0.416222	0.409124
C1orf105	0.0621593	0.0980826	0.0971904	0.212038	0.224147
PIGC	1.15294	0.661428	0.537013	0.493374	0.364187
SUCO	1.22881	1.0615	1.00462	0.448228	0.438867
FASLG	0.445512	0.548913	0.537185	1.37916	1.93738
TNFSF18	0.290317	0.213099	0.28132	0.760154	1.33461
TNFSF4	0.232538	0.291408	0.278367	0.659332	1.3522
PRDX6	2.41699	1.37195	1.61243	1.00723	0.432786
SLC9C2	0.331385	0.363146	0.567536	0.925631	0.581865
ANKRD45	0.318268	0.351872	0.407321	1.72247	1.01331
TEX50	0.288234	0.342604	0.399556	1.53762	0.972531
KLHL20	1.3495	1.12079	0.990301	1.54202	2.43509
CENPL	0.524743	0.792996	0.805904	1.585	0.924754
DARS2	1.27628	0.972582	0.70082	0.841074	0.46093
GAS5-AS1	1.11463	1.1533	1.12253	0.75771	0.528731
GAS5	2.42329	2.85139	1.94824	0.564172	0.442327
ZBTB37	2.42329	2.85139	1.94824	0.564172	0.442327
SNORD81	2.42329	2.85139	1.94824	0.564172	0.442327
SNORD47	2.39111	2.7961	1.85792	0.49536	0.40652
SNORD80	2.51333	2.93242	1.96731	0.534192	0.434308
SNORD79	2.50497	2.90727	1.85469	0.47353	0.360053
SNORD78	2.57184	2.92127	1.87211	0.507949	0.428808
SNORD44	2.5516	2.86013	1.7923	0.519273	0.426338
SNORA103	2.5516	2.86013	1.7923	0.519273	0.426338
SNORD77	2.45661	2.74849	1.61408	0.459827	0.365241
SNORD76	2.45661	2.74849	1.61408	0.459827	0.365241
SNORD75	2.49902	2.77978	1.64809	0.526248	0.414464
SNORD74	2.50192	2.70645	1.72175	0.716955	0.540079
SERPINC1	0.363766	0.341939	0.382042	0.825585	0.670976
RC3H1	0.150327	0.186383	0.266426	0.386149	0.250633
GPR52	0.0841632	0.159404	0.188206	0.381131	0.218439
RABGAP1L	0.438891	0.57766	0.77934	1.18481	0.582332
CACYBP	5.9121	5.14212	4.54462	0.921284	0.793397
MRPS14	0.557915	0.766586	0.929999	1.11432	0.665201
TNN	0.320808	0.410664	0.463636	0.825384	1.91698
KIAA0040	0.353047	0.426235	0.374969	0.682739	0.708965
TNR	0.233281	0.232308	0.219512	0.56928	0.793794
LINC01657	0.280422	0.421722	0.359903	0.902021	1.76528
RFWD2	0.221283	0.32202	0.281301	0.902665	0.266052
SCARNA3	0.298842	0.454698	0.493476	0.825912	0.517953
PAPPA2	0.532039	0.577929	0.593789	1.38197	1.41976
ASTN1	0.166457	0.191685	0.165697	0.60477	0.667891
MIR488	0.304502	0.305038	0.376283	0.985084	1.31534
BRINP2	0.280461	0.219234	0.314727	0.546595	1.44813
LINC01645	0.360948	0.384043	0.370011	1.21996	1.27021
LINC01741	0.224159	0.254229	0.232797	0.656179	0.589733
SEC16B	0.323595	0.503539	0.48173	1.03286	1.3032
RASAL2	0.348589	0.477009	0.380566	0.805148	0.927292
RASAL2-AS1	0.390017	0.460375	0.439813	0.788509	1.06141
TEX35	0.300792	0.436007	0.35298	0.706288	1.23952
C1orf220	0.924435	0.690761	0.698842	0.740381	0.773532
MIR4424	0.581999	0.548748	0.683093	3.05039	1.64361
RALGPS2	0.734035	0.625481	0.601352	0.470328	0.71722
ANGPTL1	0.278785	0.38841	0.418197	0.691642	0.696893
FAM20B	0.657733	0.545447	0.654563	0.726506	0.771588
TOR3A	0.703912	0.705656	0.808628	0.508973	0.41581
ABL2	0.448296	0.607804	0.793936	1.18864	0.715973
SOAT1	1.83036	1.4444	1.24566	1.24888	1.48343
AXDND1	1.95848	1.93081	2.12795	1.32215	1.21245
NPHS2	0.208552	0.269941	0.251636	0.534706	0.78152
TDRD5	0.221124	0.20415	0.193739	0.45625	0.90912
FAM163A	0.432034	0.471611	0.440269	1.20447	2.18931
TOR1AIP2	0.248544	0.312645	0.34897	0.642163	0.347318
TOR1AIP1	3.00215	2.11147	1.79823	0.577119	0.438242
CEP350	2.36721	1.48497	1.60935	1.3414	1.13998
QSOX1	0.663457	0.69589	0.544478	0.879263	1.21476
LHX4	0.346354	0.384718	0.283081	0.750169	2.53393
LHX4-AS1	0.177745	0.21812	0.270599	0.283973	0.208687
ACBD6	0.466194	0.592791	1.14908	1.44442	0.581509
MIR3121	0.719179	0.680942	0.685321	2.70745	0.995836
OVAAL	0.46806	0.494809	0.705395	1.177	1.34437
XPR1	1.01225	1.17629	0.98798	2.11875	2.2045
KIAA1614	0.773073	0.711688	0.693677	1.57817	2.08617
KIAA1614-AS1	0.35925	0.315222	0.32883	0.761997	0.309131
STX6	0.119886	0.165445	0.217568	0.249649	0.157766
MR1	1.65312	1.52544	2.14444	1.81127	1.4892
IER5	0.477091	0.549057	0.617995	0.752639	0.631125
LINC01732	0.490625	0.663025	0.609437	2.5194	1.91553
LINC01699	0.57542	0.751331	0.780806	2.20097	3.48253
CACNA1E	0.565611	0.49837	0.608296	0.749487	1.32732
ZNF648	0.1712	0.337186	0.189373	0.526437	0.871208
LINC01344	0.291292	0.403074	0.51248	0.876317	1.01767
GLUL	0.378955	0.508389	0.616488	0.789353	1.00585
TEDDM1	0.371526	0.499866	0.510366	1.07723	1.28384
[truncated: 23,076 more rows]

## Sheet: NGRE
Gene_name	H3K4me3	H3K9ac	H3K27ac	H3K9me3	H3K27me3
DDX11L1	0	0	0	0	0
WASH7P	0	0	0	0	0
MIR6859-1	0	0	0	0	0
MIR6859-4	0	0	0	0	0
MIR6859-3	0	0	0	0	0
MIR6859-2	0	0	0	0	0
MIR1302-9	0	0.3	0.3	0	0.625
MIR1302-10	0	0.3	0.3	0	0.625
MIR1302-11	0	0.3	0.3	0	0.625
MIR1302-2	0	0.3	0.3	0	0.625
FAM138F	0	0	0	0	0.8998
FAM138A	0	0	0	0	0.8998
OR4F5	0	1.15	0.4	0.25	0.8416
OR4F29	0	0	0	0	0
OR4F3	0	0	0	0	0
OR4F16	0	0	0	0	0
MIR6723	0.68	1.1102	0.4596	1.694	1.3966
FAM87B	1.1014	1.752	1.8314	2.1026	1.9668
LINC01128	1.0362	0.81	0.797	1.7672	2.5108
LINC00115	1.03	0.771	0.9572	2.5334	2.697
FAM41C	1.8548	2.9494	1.5666	3.5912	3.308
SAMD11	1.185	1.0394	1.1506	2.335	2.202
NOC2L	0.0588	0.5336	0.464	0.5724	0.3186
KLHL17	3.4612	2.6342	3.297	4.1592	3.7502
PLEKHN1	0.0874	0.0956	0.1144	1.0734	0.9312
PERM1	0.133	0.1868	0.0564	0.204	0.615
HES4	2.2996	2.2322	2.9756	5.7412	6.222
ISG15	1.344	1.8908	3.2338	12.1124	11.3074
AGRN	0.6276	0.682	1.929	7.6096	3.0874
RNF223	0.097	0.3824	0.2822	0.7822	0.7666
C1orf159	0.0304	0.1446	0.1818	0.3592	0.4602
LINC01342	3.803	5.1384	3.211	4.7868	5.9632
MIR200B	0.4792	0.4776	0.4028	0.7936	0.7066
MIR200A	0	0	0	0	0
MIR429	0	0	0	0	0
TTLL10	3.2922	4.7986	3.2772	4.7346	4.8728
TNFRSF18	0.649	1.6052	1.5738	2.501	3.7308
TNFRSF4	1.5626	2.555	2.414	1.7622	3.7812
SDF4	3.593	4.3382	3.1852	2.8586	3.7842
B3GALT6	4.7242	3.4648	4.9916	8.5222	7.423
C1QTNF12	0	0	0	0	0
UBE2J2	4.6264	6.1464	3.8444	6.831	5.412
SCNN1D	1.108	1.0994	3.4854	12.181	13.5232
ACAP3	0	0	0	0	0
MIR6726	1.3146	1.4082	1.6424	2.0006	2.4806
PUSL1	0.0152	0.0342	0.1778	0.489	0.2546
SNORD167	0.0154	0.0342	0.1778	0.4926	0.2506
INTS11	0.6232	0.709	3.4208	7.8322	4.8754
MIR6727	1.5752	3.2038	5.1902	7.4906	4.8604
CPTP	0.7716	0.7062	2.0972	5.435	3.7784
TAS1R3	0	0	0	0	0
DVL1	0	0	0	0	0
MIR6808	1.2642	1.7354	1.2608	0.5578	0.9068
MXRA8	1.4578	1.0758	1.2878	2.815	3.2888
AURKAIP1	0.9796	1.1882	2.55	8.5252	6.6344
CCNL2	12.052	9.9458	11.1776	12.719	11.266
MRPL20	4.0158	2.7882	3.2492	11.6344	10.1148
ANKRD65	7.7358	9.1136	7.794	12.0694	10.2618
TMEM88B	4.4444	6.0296	6.076	7.8744	7.887
LINC01770	1.3508	1.449	1.7916	3.5374	3.9024
VWA1	1.3718	1.4718	1.7722	3.6864	3.9258
ATAD3C	10.7044	13.1472	7.5574	11.8884	13.8348
ATAD3B	5.626	4.9114	6.7802	14.3134	13.982
ATAD3A	2.6568	1.8766	3.4888	16.8464	12.4024
TMEM240	4.8344	4.2194	2.5374	8.7188	3.2212
SSU72	3.8242	5.6426	3.822	5.1922	5.2174
FNDC10	0.4882	0.8266	0.8186	0.5836	0.9384
MIB2	3.301	2.2996	3.7046	17.063	14.7374
MMP23B	0	0	0	0	0
MMP23A	0	0	0	0	0
CDK11B	0.2742	1.4014	0.9462	0.63	0.8498
SLC35E2B	1.2368	0.4806	1.1686	6.6292	3.3184
CDK11A	1.1248	3.0132	0.63	0.9568	0.45
SLC35E2	1.2798	0.9344	1.442	11.9298	7.3666
NADK	1.5364	0.978	1.1374	3.1826	2.1202
GNB1	0.9094	1.4496	1.4088	3.0808	2.9022
CALML6	2.0772	2.1716	3.4446	10.6112	11.073
TMEM52	0	0	0	0	0
CFAP74	0	0	0	0	0
GABRD	4.8676	6.057	5.7112	8.7756	7.0586
PRKCZ	1.2778	1.5946	1.8616	4.7934	5.139
PRKCZ-AS1	3.9876	4.7226	4.2584	6.1926	3.5594
FAAP20	0.7944	1.319	2.1626	7.5154	4.6802
SKI	0.4088	0.657	1.6092	9.14	8.3194
MORN1	3.9776	2.9918	3.2596	4.3048	3.0968
RER1	1.8116	2.1998	3.6134	8.913	7.5798
PEX10	6.35	7.2794	6.1508	4.9488	5.495
PLCH2	2.9004	2.7726	1.556	3.1072	3.4174
PANK4	0	0	0	0	0
HES5	0.3588	0.396	1.9262	3.3246	3.4652
TNFRSF14-AS1	2.311	3.6574	4.9252	6.0112	5.5458
TNFRSF14	1.476	1.1942	1.5114	2.7034	2.2986
FAM213B	1.9224	1.5328	3.1312	12.0544	12.2488
MMEL1	1.292	2.0198	1.0194	2.0338	2.7404
TTC34	0.4466	0.377	1.5838	9.6844	8.0038
ACTRT2	1.8958	1.9536	2.0274	3.5246	3.7986
LINC00982	6.428	6.2298	5.136	8.2254	8.2604
PRDM16	0.5016	0.7438	0.1638	0.3972	0.5014
MIR4251	0	0	0	0	0
ARHGEF16	7.6912	9.845	7.361	15.7266	15.8542
MEGF6	5.3192	6.5208	7.4496	5.2788	8.1298
MIR551A	6.6354	6.0536	5.499	7.994	9.078
TPRG1L	0.866	1.6544	2.3766	8.3776	7.8982
WRAP73	4.8632	5.5912	4.0508	5.7914	4.393
TP73	2.2478	3.1634	1.6346	3.2044	2.7942
TP73-AS1	3.8632	4.4682	4.0028	5.0968	4.0542
CCDC27	2.5502	3.2548	4.1256	7.586	7.897
SMIM1	1.4944	2.9714	3.3	6.9044	7.459
LRRC47	6.3288	6.4768	5.4934	8.8402	7.5272
CEP104	9.7348	12.9294	10.2138	15.1346	14.0422
DFFB	2.5684	3.1122	3.5994	7.323	5.9262
C1orf174	6.2622	6.5636	6.972	7.4182	6.2166
LINC01134	1.102	0.5946	1.1344	8.7632	5.1014
LINC01346	9.4542	10.787	6.5924	12.614	10.7786
LINC01345	8.9988	9.0912	8.23	12.1518	10.4652
LINC01777	6.0772	6.7196	5.1494	8.2516	8.1434
LINC01646	10.7848	10.48	8.768	14.2744	12.7544
AJAP1	1.2158	1.9062	1.4076	2.7398	1.9736
MIR4417	14.0416	10.8848	10.0136	14.3084	13.1196
MIR4689	1.8554	2.3468	2.0962	1.327	1.4834
NPHP4	2.6378	3.2716	3.2746	2.0618	2.3388
KCNAB2	4.2378	6.534	6.13	9.9854	12.0234
CHD5	0	0	0	0	0
RPL22	6.9092	8.708	5.9886	8.1326	7.1928
RNF207	6.56	4.8826	9.2626	22.2526	18.538
ICMT	8.5576	8.0402	7.7228	9.7564	6.5744
LINC00337	3.6476	4.4544	7.0262	18.1372	12.4894
HES3	1.4496	5.9232	5.8476	7.8462	3.3854
GPR153	0.9098	3.9978	4.3568	7.2016	6.6272
ACOT7	4.3682	5.2618	3.108	3.586	4.6726
HES2	4.288	7.8236	7.8434	12.589	9.8884
ESPN	3.392	4.2794	3.3904	7.6576	7.1624
MIR4252	4.7486	5.2	4.672	9.6086	12.7206
TNFRSF25	3.719	5.2816	3.4008	4.8948	5.647
PLEKHG5	3.2584	4.6098	2.649	4.371	5.2254
NOL9	8.8916	8.2478	8.0098	10.7416	10.733
TAS1R1	2.9612	2.2902	4.8778	14.7732	15.2174
ZBTB48	0.6024	1.0986	2.1292	7.2576	6.9164
KLHL21	6.9134	9.1054	6.3252	5.9136	5.5896
PHF13	1.6274	1.823	3.1218	11.3744	10.1552
THAP3	7.8722	6.9716	7.3626	12.9502	11.9172
DNAJC11	8.6264	9.7534	8.4678	11.858	8.3742
LINC01672	12.7594	12.2846	8.6218	15.3734	16.4922
CAMTA1	1.1406	0.778	1.575	7.2602	7.5432
VAMP3	1.2752	1.3864	1.6636	3.366	2.52
PER3	3.5686	4.506	5.9364	4.7904	5.5056
UTS2	8.005	7.0262	6.4894	8.6506	7.8934
TNFRSF9	11.4582	13.512	11.635	16.5996	17.8816
PARK7	6.806	4.4582	5.4158	20.7824	19.4256
ERRFI1	2.5482	3.5384	3.6982	3.3806	3.675
LINC01714	11.2236	11.053	10.5506	14.765	14.4302
SLC45A1	6.5322	10.3248	7.8744	13.3996	12.9276
RERE	1.6202	2.3548	1.8824	2.9274	1.9392
SNORD128	10.2186	11.053	12.216	10.969	9.466
ENO1	13.793	16.6876	14.5906	13.8048	13.749
MIR6728	6.3618	7.943	6.511	8.697	8.042
ENO1-AS1	8.1996	6.9474	5.8734	11.7342	10.3
CA6	9.335	11.161	8.8826	10.8956	12.21
SLC2A7	7.4106	9.9292	8.753	12.965	13.9396
SLC2A5	9.2262	9.981	8.4518	12.4012	13.9744
GPR157	7.9804	9.568	7.1866	11.5274	12.8192
MIR34AHG	9.9044	11.3034	9.3452	11.731	10.3672
MIR34A	8.3702	9.3586	8.5172	8.6352	7.6192
LINC01759	5.6056	5.732	6.5584	11.9684	12.0958
H6PD	3.465	1.896	4.031	18.0358	19.644
SPSB1	1.7376	2.1802	4.4174	11.0448	8.5572
SLC25A33	2.2222	3.595	6.8552	16.458	15.1468
TMEM201	5.5934	6.0872	7.4882	12.9136	11.0284
PIK3CD	6.239	10.8194	11.9368	17.5696	16.0334
PIK3CD-AS1	6.7572	10.0942	9.6838	16.3382	14.7022
PIK3CD-AS2	12.8138	16.0832	13.6166	19.98	17.9008
CLSTN1	2.504	3.06	3.1016	3.7576	2.6346
CTNNBIP1	5.1364	6.832	4.607	8.993	5.6366
LZIC	14.643	15.4384	12.6488	16.7404	14.9304
NMNAT1	2.7388	1.953	2.7942	20.5702	17.1188
MIR5697	15.4696	14.6624	10.692	21.9664	20.4286
RBP7	10.4062	12.8566	14.0968	20.0762	18.5002
UBE4B	0.9416	1.043	1.5868	13.0776	8.665
KIF1B	0.7356	1.0694	2.348	12.8904	13.3998
RNU6-2	3.9812	4.6294	3.9918	6.214	4.3118
PGD	1.213	1.4986	3.1606	21.3078	14.2694
CENPS-CORT	6.0856	6.7398	8.6806	20.1392	17.8012
CENPS	6.0856	6.7398	8.6806	20.1392	17.8012
CORT	8.521	11.1526	10.1306	11.4214	11.0054
DFFA	10.0306	11.078	11.3398	15.0136	11.9366
PEX14	3.8686	4.35	5.956	15.288	14.4866
CASZ1	0.6042	0.2238	0.5916	1.0518	0.4352
C1orf127	3.9568	6.9856	7.7148	9.1292	10.478
TARDBP	5.1816	3.0086	3.1474	21.0984	20.4386
MASP2	9.5312	8.7418	8.5488	9.9196	9.9108
SRM	1.4318	1.2656	3.4524	12.2674	9.8596
EXOSC10	10.4434	9.9292	8.3712	12.1742	10.0736
MTOR	8.1702	8.318	5.5088	8.312	7.6832
MTOR-AS1	3.7436	6.1092	4.7452	5.1978	4.3
ANGPTL7	7.403	7.3558	6.908	8.9858	7.9816
UBIAD1	3.3336	2.5816	6.6456	19.2726	20.4722
DISP3	1.9372	1.918	4.0208	9.3452	10.199
LINC01647	14.2106	14.3246	12.9646	18.3618	19.583
FBXO2	2.18	5.6166	7.9804	13.0784	10.6778
FBXO44	4.1528	7.6776	9.2834	14.1388	12.0572
FBXO6	2.9146	4.0024	9.1026	13.0898	11.9326
MAD2L2	0.8102	0.9242	2.0704	10.2712	8.2692
DRAXIN	9.0404	9.9252	8.301	18.54	21.2554
AGTRAP	1.7752	2.5336	3.3526	15.426	12.0366
C1orf167	9.2912	12.2122	11.0902	18.4958	18.4336
MTHFR	2.8388	3.1394	2.3482	5.0928	4.1484
CLCN6	2.2046	2.2406	1.9036	8.1048	7.7014
NPPA-AS1	2.4956	2.6902	2.8426	4.5584	4.6766
NPPA	8.2648	9.6164	7.147	13.1652	16.2052
NPPB	8.7482	11.5844	9.441	14.0772	12.2726
KIAA2013	6.3184	7.687	9.0222	8.3522	8.5538
PLOD1	7.7764	7.835	9.3994	22.5402	15.5546
MFN2	3.6572	3.229	4.4514	10.6848	8.99
MIIP	5.5164	5.4768	8.7736	20.0474	15.0198
MIR6729	11.2658	12.6808	12.9116	14.2534	13.802
TNFRSF8	6.7706	6.9982	7.9378	12.7572	10.1064
MIR7846	6.21	6.1486	5.86	14.5158	12.951
TNFRSF1B	6.1894	6.1508	5.8598	14.5666	12.9674
MIR4632	10.8448	13.179	10.2586	12.4354	13.0058
VPS13D	1.2006	1.2666	3.008	22.779	17.3694
SNORA59B	5.7216	7.9474	4.2962	6.4724	7.1722
SNORA59A	5.7216	7.9474	4.2962	6.4724	7.1722
DHRS3	9.0648	9.6124	8.6362	9.3088	11.7704
MIR6730	8.4152	8.7212	7.1628	8.3594	8.7908
AADACL4	16.8788	14.4634	15.2376	14.968	16.475
AADACL3	7.4272	10.0758	7.433	11.0592	12.1272
C1orf158	15.6064	16.3836	12.6704	14.153	19.6446
PRAMEF12	2.1764	3.1134	2.3856	3.8624	2.9512
PRAMEF1	4.4766	4.7442	3.1476	4.4498	5.9194
LINC01784	3.8718	4.6166	2.7432	6.4404	7.3066
PRAMEF11	2.655	3	2.1474	6.254	6.8496
HNRNPCL3	7.3814	9.1924	5.9216	12.5796	12.9956
HNRNPCL1	7.3814	9.1924	5.9216	12.5796	12.9956
HNRNPCL4	7.3814	9.1924	5.9216	12.5796	12.9956
PRAMEF2	8.9852	11.5788	7.6484	14.5646	16.195
PRAMEF4	2.9652	2.6994	3.258	4.9302	5.0264
PRAMEF8	1.2346	0.6	1.2632	1.1404	2.4788
PRAMEF7	1.2346	0.6	1.2632	1.1404	2.4788
PRAMEF6	0.6	0.9002	0.3	0.4294	0.5
PRAMEF9	0.6	0.9002	0.3	0.4294	0.5
PRAMEF27	0.6	0.9002	0.3	0.4294	0.5
PRAMEF22	0.2	1.6224	0.4	0.9858	2.983
PRAMEF25	0.5002	0	0	0.7818	0.2998
PRAMEF26	0.5002	0	0	0.6326	0
PRAMEF5	0	0	0	0	0
PRAMEF36P	1.0998	1.175	1.2334	0.6002	1.4834
PRAMEF34P	1.0998	1.175	1.2334	0.6002	1.4834
HNRNPCL2	8.6624	9.8466	6.5092	12.015	11.9028
PRAMEF18	0	0	0	0	0
PRAMEF15	0	0	0	0.3	0
PRAMEF14	0	0	0	0	0
PRAMEF13	0	0	0	0	0
PRAMEF19	0	0.3002	0	0.3002	0
PRAMEF17	1.1998	1.2	0.5998	0.8004	2.1996
PRAMEF20	0.6	0	0	0.5998	0
PRAMEF10	0	0	0	0	0
PRAMEF33	0	0	0	0	0
LRRC38	13.5498	14.1382	11.5386	17.8574	17.2628
PDPN	2.7388	3.1832	3.2196	4.8982	3.9054
PRDM2	4.9416	6.649	5.2052	10.6354	11.7964
KAZN	4.7408	6.1128	4.824	9.969	9.1934
TMEM51-AS1	7.6076	7.999	5.9388	9.2142	6.6694
TMEM51	1.7752	3.2914	7.2218	11.9226	10.4414
C1orf195	13.939	15.8938	12.581	17.8862	15.321
FHAD1	9.3736	13.9058	14.361	19.176	19.8718
EFHD2	0.7508	1.0928	2.987	6.36	6.1114
CTRC	16.4274	16.5732	11.618	19.2842	20.4436
CELA2A	11.6556	12.8508	10.6774	14.0774	15.9196
CELA2B	10.392	13.9358	10.2276	15.1242	16.6928
CASP9	13.7944	12.7688	10.1282	21.5542	9.7496
DNAJC16	7.3964	6.0982	5.8506	13.0074	10.5466
AGMAT	8.4988	9.9036	10.4066	10.0492	9.9284
DDI2	3.9532	2.689	4.8102	16.0942	16.2666
RSC1A1	5.1714	5.9028	5.1162	6.8172	4.948
PLEKHM2	1.6872	1.3978	4.0424	18.3994	16.25
SLC25A34	2.395	3.4038	2.8602	3.8546	3.111
TMEM82	4.5976	7.5398	7.7822	11.1096	9.9648
FBLIM1	7.0632	7.4522	9.2048	14.5404	12.7348
UQCRHL	18.4044	19.1832	15.889	19.5552	21.667
SPEN	1.8804	1.27	1.8428	9.3262	7.4104
ZBTB17	2.2352	1.729	1.5174	1.944	1.8636
C1orf64	13.0886	13.1054	9.9614	17.1976	15.6272
HSPB7	7.6274	8.9302	8.2008	10.613	10.2652
CLCNKA	3.8482	4.2424	3.778	6.0842	6.3424
CLCNKB	5.0066	5.9472	4.9548	4.9154	6.1236
FAM131C	6.7084	7.1692	5.507	7.1264	6.3402
EPHA2	16.6112	14.6558	10.8154	18.1914	17.6778
ARHGEF19	14.84	15.047	13.9044	17.5042	16.1926
RSG1	5.0254	7.592	10.5728	19.8666	16.963
FBXO42	4.5924	4.3842	2.6586	6.1868	5.0672
SZRD1	2.0206	1.6256	2.7594	19.651	16.5176
SPATA21	11.0066	12.1684	11.3624	16.2904	13.9748
NECAP2	0.8662	1.1708	2.4698	19.1074	16.1154
CROCCP3	12.3148	13.0334	10.9374	14.3718	12.7218
LINC01783	1.9314	3.1876	3.8708	3.2402	6.1972
FAM231B	1.4366	2.3938	2.8144	2.1836	4.6994
MIR3675	2.2616	3.4034	3.1286	4.7032	6.7996
NBPF1	7.4906	8.192	5.8086	7.1916	7.1322
CROCCP2	12.338	13.2444	13.0978	12.6782	12.0072
MST1P2	1.2046	1.597	1.8554	5.8262	5.1604
FAM231C	1.699	2.1514	0.932	1.8112	2.0164
FAM231A	1.699	2.1514	0.932	1.8112	2.0164
ESPNP	2.0558	4.0576	3.0674	4.3548	5.0228
MST1L	0.7338	0.8286	0.9056	0.999	1.2598
CROCC	4.323	6.8906	7.0402	10.8968	12.2758
MFAP2	7.0168	6.1948	4.9454	8.6184	10.1298
ATP13A2	9.1278	9.8492	10.2676	12.2366	10.203
SDHB	11.8056	14.603	13.614	16.007	15.006
PADI2	10.18	10.8392	9.0926	8.609	12.0212
PADI1	12.1994	12.08	7.468	15.145	18.2446
PADI3	8.3564	9.0206	5.8056	13.2546	11.7328
MIR3972	5.598	9.319	4.9184	9.3022	10.5016
PADI4	14.8848	16.148	11.5626	21.2482	21.7286
PADI6	14.247	15.0112	12.4094	19.6328	20.1566
RCC2	3.9744	4.1162	4.4366	4.5624	4.2056
ARHGEF10L	4.6136	8.0986	10.4794	16.3944	17.8822
ACTL8	18.8402	22.1618	16.4588	19.4558	25.316
LINC01654	12.875	12.9334	11.2886	16.9932	14.857
IGSF21	4.1502	5.8448	4.2312	6.1296	3.6704
KLHDC7A	4.7854	5.24	2.9376	7.8094	9.6352
PAX7	3.3174	3.7358	2.75	3.1996	3.9458
TAS1R2	14.6808	15.3062	12.501	17.229	18.856
ALDH4A1	11.6572	11.4076	10.2222	13.7696	12.8972
MIR4695	8.7482	11.2478	11.3696	10.8582	10.2024
MIR1290	4.5508	3.9156	5.5138	19.6516	16.5378
IFFO2	3.453	2.5934	3.461	13.4242	10.126
UBR4	3.1576	2.65	2.3566	3.7124	4.15
EMC1	4.8046	6.511	5.7772	7.0716	7.6374
MRTO4	5.8712	4.0168	4.0446	15.9852	14.334
AKR7L	10.5392	12.3202	10.2886	15.329	12.8236
AKR7A3	12.8908	15.3302	12.444	18.6412	16.2404
AKR7A2	12.1226	12.2768	13.1194	13.8446	11.4272
PQLC2	1.9808	1.7926	3.8258	11.0056	7.668
CAPZB	5.3234	7.895	7.8984	10.1026	7.7122
MINOS1	4.7044	3.65	5.1338	25.3212	24.1024
MINOS1-NBL1	4.7044	3.65	5.1338	25.3212	24.1024
RPS14P3	17.4704	19.8604	19.6868	19.3588	14.0458
NBL1	2.9488	5.4704	6.922	14.8466	11.7776
HTR6	8.075	13.5056	10.8708	16.1188	13.5378
TMCO4	14.2222	15.5402	12.6216	18.6384	15.6892
RNF186	8.1934	10.2632	9.4156	11.1596	12.363
OTUD3	4.8624	3.9936	6.6966	18.4522	19.858
PLA2G2E	8.7036	7.6636	6.6498	11.6134	9.9926
PLA2G2A	13.045	11.9932	10.258	13.7522	12.3378
PLA2G5	16.8436	15.2596	15.2276	20.5028	21.6806
PLA2G2D	18.5788	18.415	13.5668	20.2914	20.3876
PLA2G2F	11.7414	13.8758	12.5138	17.7976	17.8938
PLA2G2C	18.2904	17.3194	15.1512	24.5806	18.5206
UBXN10	7.1948	8.7596	6.9496	10.282	13.0006
UBXN10-AS1	5.863	6.8964	6.484	10.91	11.9736
VWA5B1	9.5434	10.4112	7.0348	12.339	10.7308
LINC01141	8.0074	9.7048	7.7494	11.7668	12.6546
CAMK2N1	2.2954	3.1228	6.9834	8.3536	7.6656
MUL1	14.596	15.5462	11.8336	13.9198	10.2134
FAM43B	7.1348	6.4248	5.7682	12.3184	12.8674
CDA	9.0278	12.874	9.7856	19.3334	19.0818
PINK1	4.8068	5.6008	8.1788	18.1952	18.5888
MIR6084	4.7362	5.4818	8.0054	17.823	18.0508
PINK1-AS	13.4486	15.8158	11.5272	16.724	16.1382
DDOST	2.1288	2.3774	2.1648	1.8402	2.186
KIF17	0.457	0.6848	1.0214	7.2272	7.8538
SH2D5	3.1652	6.9212	9.8856	12.6944	11.5084
HP1BP3	9.7998	11.6246	7.604	10.9018	8.2554
EIF4G3	8.46	9.571	8.9476	8.9416	8.3918
MIR1256	5.9638	6.0422	6.9472	6.278	5.3142
ECE1	11.0366	13.3126	10.4732	14.785	14.8694
NBPF3	3.2662	5.8702	6.4902	14.5878	15.014
ALPL	9.3766	12.3456	10.9156	14.808	16.4242
RAP1GAP	9.5114	11.8498	10.0412	12.5298	12.8724
USP48	8.7424	8.4784	8.563	11.6632	10.4898
LDLRAD2	15.5188	21.5476	16.4756	19.8768	20.224
HSPG2	12.7828	13.8238	9.5894	16.3922	13.0248
CELA3B	10.663	11.6716	8.1934	14.6994	14.8898
CELA3A	12.5428	10.7536	9.034	13.1014	14.2782
LINC00339	5.7382	3.919	5.3354	18.7832	18.3062
LINC01635	5.676	3.7908	5.1236	16.5504	15.8512
CDC42	3.9574	2.5994	5.8648	15.263	14.0264
WNT4	6.372	7.084	5.799	6.7104	6.7092
MIR4418	8.7266	10.528	6.498	12.7986	12.147
ZBTB40	2.893	3.6286	7.1088	20.2752	22.8036
EPHA8	7.4914	7.9486	6.6774	8.494	10.9346
C1QA	10.7194	11.4892	8.8194	11.6254	13.7878
MIR6127	9.5156	11.3362	8.5258	11.088	12.575
C1QC	8.542	11.9072	9.6494	11.139	13.6984
C1QB	16.164	16.7172	13.4628	15.5332	20.9506
EPHB2	6.1988	11.0814	10.3826	13.9438	12.292
MIR4684	12.4456	13.5082	11.0378	15.2994	17.1236
MIR4253	15.5526	15.4708	14.5936	19.1388	19.6654
LACTBL1	13.3964	15.4522	13.1118	18.9144	18.7228
TEX46	13.3966	18.8974	10.5778	20.205	22.5112
KDM1A	4.3682	3.168	5.1854	17.5314	20.4184
MIR3115	5.967	9.5814	7.632	8.9982	8.096
MIR4419A	7.2716	8.5488	5.955	6.7878	6.6392
LUZP1	3.5992	3.214	3.4214	5.0022	3.9998
HTR1D	10.5396	13.3278	10.0716	13.994	14.6678
LINC01355	6.6356	6.7152	6.3994	8.865	7.0134
HNRNPR	1.4368	1.8946	2.1692	1.8694	1.476
ZNF436	6.6878	10.0374	7.9108	5.9976	9.5098
ZNF436-AS1	1.4956	1.0896	1.251	4.7648	5.6274
TCEA3	14.437	15.3312	12.3684	15.5722	12.7668
ASAP3	16.2104	16.4334	16.6628	18.5936	15.6818
E2F2	9.3616	8.3342	8.0806	10.7858	7.748
ID3	6.5462	8.9914	13.6474	16.9458	14.3194
MDS2	22.0048	22.3862	18.6934	22.8842	23.2772
RPL11	2.3174	1.56	1.8646	10.3272	11.3348
ELOA	2.9046	2.6572	4.9708	17.8356	14.1638
ELOA-AS1	13.8854	13.5028	13.7376	16.5952	13.6608
PITHD1	9.1342	9.0988	9.9366	19.2322	20.5152
LYPLA2	3.2394	2.8786	5.9052	8.9838	6.9916
GALE	2.38	2.5262	3.6504	4.2074	3.8978
HMGCL	2.8184	3.2208	5.3886	13.3638	9.8432
FUCA1	11.7756	14.202	11.7966	14.9302	11.8878
CNR2	17.1496	18.1622	14.2704	19.0596	16.399
MIR378F	19.5624	24.6062	18.738	27.8706	23.841
PNRC2	1.9804	1.7586	3.7322	11.4514	8.7974
SRSF10	3.8308	5.4342	5.6424	8.396	4.9578
MYOM3	10.7718	10.287	11.6398	10.0502	10.348
IL22RA1	8.3766	7.3918	8.325	12.1036	11.7122
IFNLR1	15.1348	13.6372	13.8364	15.7668	16.1052
GRHL3	5.8182	9.1058	11.852	18.8358	17.1992
STPG1	7.6512	6.8586	5.2496	8.382	8.9052
NIPAL3	3.1512	4.8168	6.6398	13.113	12.7398
RCAN3AS	2.3444	3.4156	5.423	23.0844	22.681
RCAN3	2.2906	2.7734	4.7684	19.6296	19.8516
NCMAP	12.123	12.4816	13.3414	15.6776	16.6212
SRRM1	2.6396	2.5182	3.1188	13.977	11.6328
CLIC4	3.8184	3.5268	4.475	14.3272	14.2456
RUNX3	3.3946	3.3968	3.1134	4.613	5.2012
MIR6731	11.1936	11.9466	10.2728	11.6172	11.9484
MIR4425	9.7082	9.0288	9.1802	11.169	13.9306
SYF2	15.8018	16.5882	16.46	18.993	14.771
RSRP1	2.9096	2.507	3.8764	10.2408	9.7126
RHD	3.3602	4.7406	5.5166	8.2768	11.8336
TMEM50A	0.2436	0.1568	0.4498	5.0446	1.828
RHCE	3.2018	3.419	2.7886	3.2226	2.9334
TMEM57	4.549	5.482	6.0498	14.8612	14.6174
LDLRAP1	4.3358	5.0266	8.8502	19.9836	21.7186
MAN1C1	3.157	5.4602	6.568	11.631	11.7448
SELENON	2.3118	4.6134	7.6738	14.5948	15.8476
MTFR1L	4.3568	3.4238	4.3674	12.6054	10.8866
AUNIP	5.5858	4.5716	5.542	4.2208	3.8616
PAQR7	5.2112	5.4308	8.6024	17.908	12.8298
STMN1	16.691	18.097	10.6858	21.6466	20.242
MIR3917	1.2168	1.4054	3.2838	14.7356	11.1992
PAFAH2	14.17	13.365	12.4508	13.1444	11.4662
EXTL1	16.0796	20.386	17.7528	19.6962	18.955
SLC30A2	2.6158	4.1618	5.6394	11.549	12.2204
TRIM63	15.0008	15.919	12.1372	18.508	18.1198
PDIK1L	1.5462	1.9246	2.8506	13.7784	15.3238
FAM110D	4.1626	7.3186	5.438	11.7878	12.4906
ZNF593	0.3392	0.461	1.3702	7.686	7.4226
CNKSR1	2.639	4.345	5.8098	14.3332	11.1536
CATSPER4	9.0854	12.2342	9.072	13.0444	12.5184
CEP85	4.3862	4.6338	5.354	13.1344	13.3696
SH3BGRL3	0.5592	0.8442	1.5012	5.4882	3.8838
UBXN11	1.9972	3.7552	5.5046	10.8772	10.56
CD52	12.3396	15.4942	12.9904	20.2644	18.7592
CRYBG2	8.4764	11.5164	10.6898	12.6066	12.4366
ZNF683	9.877	11.1486	7.637	13.8914	12.6988
LIN28A	5.2582	5.125	4.4134	7.5244	7.1494
DHDDS	2.0998	2.5992	2.5882	9.1082	8.2868
HMGN2	0.793	0.6584	1.6212	9.4108	8.2646
RPS6KA1	0.9832	1.4638	2.0118	15.473	16.8258
MIR1976	9.8726	11.3512	10.8172	11.2638	8.4562
ARID1A	1.2798	1.3632	1.4624	2.1728	2.9364
PIGV	5.875	5.8904	6.449	12.0302	8.2162
ZDHHC18	6.8328	9.1608	12.32	21.1534	18.8492
SFN	3.4022	5.024	6.9046	9.0092	11.3446
GPN2	12.8492	12.0366	10.7258	13.6814	9.8218
GPATCH3	4.096	3.131	3.695	14.2924	12.7762
NR0B2	10.9406	12.1712	8.9824	14.7916	13.6864
NUDC	3.507	3.8058	6.296	20.3848	19.7904
KDF1	10.7656	12.3722	11.0866	12.886	11.7206
TRNP1	4.5338	5.6968	8.6896	12.4016	10.8794
FAM46B	8.0644	10.536	9.3638	11.0842	11.3554
SLC9A1	5.9436	7.1062	6.7484	12.185	10.9368
WDTC1	1.161	2.6446	4.028	17.6922	15.5976
TMEM222	9.3378	7.9018	8.376	20.9756	20.6576
ACTG1P20	9.775	8.2952	8.7004	19.053	18.5706
SYTL1	3.3132	4.1074	3.99	10.8762	10.177
MAP3K6	3.3466	5.4054	4.873	5.1608	4.3546
FCN3	2.4258	3.2184	5.1246	16.3524	17.8552
CD164L2	8.972	10.1108	10.5864	15.5576	16.7664
GPR3	1.1526	1.9442	4.748	15.419	16.4642
WASF2	4.5894	5.2164	4.6982	6.3552	4.7054
AHDC1	11.3266	11.4428	11.3338	11.4914	9.7658
FGR	14.2066	17.5206	15.2774	21.1374	18.4356
IFI6	7.9456	10.3946	9.9046	19.9538	18.3506
FAM76A	1.8078	2.5058	3.641	17.657	18.2166
STX12	2.2236	2.794	4.9698	21.9158	19.7436
PPP1R8	4.4158	3.073	4.186	9.9654	7.2986
SCARNA1	4.8574	3.364	4.2818	8.5408	6.7744
THEMIS2	10.8842	17.3958	16.2538	22.7688	24.1594
RPA2	9.7432	13.8976	9.4136	12.2424	10.7762
SMPDL3B	7.9718	10.7148	14.8286	24.9566	22.6272
XKR8	3.2444	5.33	7.3022	15.4002	15.563
EYA3	8.0576	6.114	6.2964	8.885	7.4006
PTAFR	15.3476	15.1422	14.3408	19.8492	18.502
DNAJC8	11.9986	15.7988	16.0882	15.655	14.4546
ATPIF1	9.0866	7.1922	9.3426	23.0178	21.806
SESN2	2.9998	1.8006	3.5214	15.4038	16.1856
MED18	10.474	8.8282	9.9384	24.7594	22.5474
PHACTR4	3.115	2.3636	2.7776	15.6564	18.1992
SNHG3	6.6754	7.3178	8.1262	14.7998	13.7568
RCC1	6.6754	7.3178	8.1262	14.7998	13.7568
SNORA73B	9.5826	10.384	11.27	15.8146	15.7374
TRNAU1AP	3.5408	3.8356	6.1606	25.0524	20.1356
SNHG12	4.3618	5.1394	8.081	14.2174	12.3648
SNORD99	4.361	5.1546	8.0554	13.8064	11.9894
SNORA61	4.4856	5.3548	8.8848	14.0856	13.692
SNORA44	4.303	5.2014	7.9234	12.5486	12.4298
SNORA16A	4.2884	5.2124	8.2652	13.531	12.978
RAB42	7.7512	10.7804	12.294	16.2902	12.7924
TAF12	14.3074	14.8736	15.1224	18.1082	17.9074
LINC01715	4.1936	3.6856	5.7724	20.569	15.7388
RNU11	6.726	5.1866	6.15	22.2256	16.4702
GMEB1	2.9512	2.674	3.8252	20.1406	19.212
YTHDF2	2.0906	1.5258	2.963	17.4682	16.1346
OPRD1	12.672	15.7684	14.337	19.9124	16.5564
EPB41	2.7946	3.6292	7.3676	15.1102	12.9568
TMEM200B	0.4086	0.8914	1.9192	3.9748	4.428
SRSF4	14.0984	15.6298	13.5196	16.1392	15.5446
MECR	17.5034	20.286	19.0264	20.2298	18.359
PTPRU	5.365	5.1832	6.0684	14.7016	12.6832
LINC01756	13.2364	14.9032	12.7832	16.4064	13.993
LINC01648	9.783	14.3096	9.699	11.6922	13.2038
MATN1	10.0514	13.0206	11.402	12.0622	16.355
MATN1-AS1	2.024	2.225	2.7584	9.8234	9.6864
LAPTM5	13.0018	16.4212	15.9218	18.6588	17.8634
MIR4420	18.2914	22.9514	20.3696	22.9446	23.3256
LINC01778	2.4386	5.2254	5.068	16.2216	13.8322
SDC3	9.281	8.8454	7.775	13.6478	14.7184
PUM1	9.3826	8.8204	7.586	9.2816	9.5542
SNORD103A	9.5626	9.6288	7.6998	9.5696	8.7798
SNORD103B	9.5626	9.6288	7.6998	9.5696	8.7798
SNORD103C	6.6656	6.8594	7.5766	8.8612	6.631
NKAIN1	2.9936	11.4588	10.7062	13.096	11.5556
SNRNP40	9.3328	10.3828	10.135	10.0844	7.6244
ZCCHC17	3.5526	2.3876	3.5654	14.3028	13.6966
FABP3	9.1076	11.51	11.918	12.8958	10.622
SERINC2	4.5766	5.891	8.981	18.8156	19.1546
LINC01225	7.6092	7.6714	4.9848	10.5922	10.6046
LINC01226	11.018	9.7844	9.9122	12.8092	16.5426
TINAGL1	5.5336	5.8198	4.7738	8.4974	8.1408
HCRTR1	8.984	12.42	13.6012	16.1376	13.4644
PEF1	9.782	11.3906	8.4412	11.3618	8.0308
COL16A1	9.3864	11.0028	6.3778	12.7406	12.7028
ADGRB2	8.343	7.9778	6.9006	8.0382	9.3416
MIR4254	1.1376	3.9038	3.0668	4.4118	4.3684
SPOCD1	2.8804	3.459	3.312	12.2162	11.5928
PTP4A2	7.2552	8.3156	7.3512	10.9514	8.7348
KHDRBS1	1.7678	1.2864	2.55	13.4984	12.724
TMEM39B	5.8608	7.5346	9.5132	20.4288	22.003
MIR5585	17.4598	17.3016	15.4832	20.9222	14.0146
KPNA6	3.237	2.7726	5.143	20.4458	18.3788
TXLNA	2.2078	1.952	3.7982	7.6832	6.9428
CCDC28B	1.6942	2.5564	3.1634	5.0506	4.3918
IQCC	0.9884	0.6948	1.4898	3.4468	4.2048
DCDC2B	0.6358	0.7708	1.531	5.3998	5.377
TMEM234	9.0396	12.195	9.9954	13.6288	10.0532
EIF3I	4.7528	4.353	5.2896	12.8744	11.3386
MTMR9LP	11.7634	11.5564	10.3722	13.5138	10.5434
FAM167B	5.071	5.7648	7.1498	13.0332	12.955
LCK	8.8238	8.6692	9.2	12.3634	11.5114
HDAC1	5.4936	5.814	9.7966	21.9924	15.3684
MARCKSL1	1.0376	1.0056	2.3104	3.556	4.261
TSSK3	6.3402	7.8234	9.6578	9.4466	10.633
FAM229A	5.7364	5.7232	7.0968	8.0252	8.5158
BSDC1	6.668	6.0088	7.8716	10.3622	7.172
ZBTB8B	8.1942	13.7166	12.9384	11.6794	19.9584
ZBTB8A	3.4934	6.0508	6.6034	22.683	19.4588
ZBTB8OS	14.496	14.6572	13.193	16.5398	13.0736
RBBP4	4.5544	2.6522	2.0312	18.1634	12.734
SYNC	9.5828	8.395	8.1208	10.4302	9.8554
KIAA1522	1.0328	1.7852	2.9476	11.3768	6.8066
YARS	6.7354	6.3628	6.8044	8.753	8.2316
S100PBP	1.6224	1.431	2.4702	16.6694	13.1016
FNDC5	7.1898	6.9976	7.6448	8.552	8.5608
HPCA	8.3098	10.3882	9.052	12.4174	12.2652
TMEM54	6.72	11.4324	9.6298	14.6568	15.9524
RNF19B	13.2708	14.1378	11.6512	13.9118	14.2682
AK2	7.3912	8.3656	7.9272	8.177	8.7252
AZIN2	7.7622	11.7094	14.3726	17.9578	15.4066
TRIM62	11.8898	14.7498	10.2812	16.7212	13.7658
ZNF362	3.2138	4.5852	4.6146	16.9644	16.4068
A3GALT2	9.411	9.6092	7.8834	11.0378	9.7706
PHC2	10.7286	11.113	12.1204	11.4988	7.6316
MIR3605	4.5892	4.0708	4.371	6.35	5.8326
ZSCAN20	3.5176	5.0836	8.0188	15.7764	15.007
CSMD2	4.3542	5.4354	4.2342	4.6878	4.9246
HMGB4	10.4686	10.2604	9.2562	12.9452	11.4398
CSMD2-AS1	9.7008	11.8822	9.8484	15.8664	12.549
C1orf94	12.095	12.4868	9.1604	16.2214	16.2428
MIR552	15.5854	13.6368	10.9804	16.6244	17.8322
GJB5	11.5744	14.604	9.0582	17.6236	17.7852
GJB4	7.49	8.875	6.4114	11.9122	11.61
GJB3	8.6294	10.1142	9.7868	12.9384	14.5844
GJA4	10.4724	12.9786	9.3324	15.051	14.6898
SMIM12	8.7384	13.546	9.8572	10.8092	12.1462
DLGAP3	2.0026	3.9548	6.576	12.8778	10.7406
TMEM35B	3.4196	3.2362	4.5348	8.1594	7.5824
ZMYM6	3.1346	3.1842	3.8646	9.958	10.1268
ZMYM1	11.582	13.0006	8.3588	15.6402	13.9894
SFPQ	3.2952	4.9552	4.1276	4.7502	5.395
ZMYM4	3.1898	2.5256	4.0126	16.101	15.5542
ZMYM4-AS1	9.594	11.8918	9.4464	14.1862	10.0678
KIAA0319L	7.3032	8.4646	6.4798	8.7796	8.5794
NCDN	0.526	0.744	1.1224	9.9938	6.8502
TFAP2E	6.875	9.1956	8.9602	11.662	11.1378
PSMB2	12.0818	12.2584	11.0898	13.2764	12.795
C1orf216	2.8884	3.2456	3.94	9.343	9.7408
CLSPN	9.0156	10.2268	9.1514	9.5446	10.0772
AGO4	1.0542	1.4396	3.3468	13.431	14.0152
AGO1	21.1892	21.7846	16.7404	27.7458	25.6482
AGO3	4.8936	4.3414	5.153	11.924	10.556
TEKT2	6.8904	7.106	7.787	11.0886	10.9766
ADPRHL2	2.6452	2.781	3.6914	11.3042	10.391
COL8A2	2.068	3.5384	4.1624	9.955	9.6824
TRAPPC3	7.5434	7.7574	6.6876	9.1156	7.234
MAP7D1	4.9816	4.3226	5.6848	8.8288	8.4522
THRAP3	4.1226	3.6268	4.3546	13.2504	13.4634
SH3D21	0.6488	1.737	3.6788	6.9608	5.7048
EVA1B	2.9406	3.7488	5.8156	8.042	7.9704
STK40	11.2472	11.4368	10.1884	11.8102	12.1238
LSM10	5.831	6.0952	9.0254	21.3796	17.8498
OSCP1	9.8038	10.2568	9.1708	12.9762	13.4368
SNORA63C	8.677	9.025	8.6802	12.2078	12.4606
MRPS15	16.301	16.7974	15.1824	17.3858	14.582
CSF3R	2.2178	2.5468	3.8132	10.2006	10.359
GRIK3	4.2656	5.0452	3.4712	7.5866	5.753
MIR4255	11.1286	13.15	11.833	15.3034	13.5718
LINC01137	12.264	14.4474	10.57	18.464	15.6844
ZC3H12A	3.8158	4.2624	5.0056	12.0074	10.0862
MIR6732	5.2038	4.9078	5.4294	6.9016	6.7406
MEAF6	9.903	8.6014	8.12	12.4326	10.1518
MIR5581	11.9822	13.0694	9.6048	15.9982	12.2116
SNIP1	12.7888	11.1944	9.3914	16.742	14.681
DNALI1	2.3838	2.0744	4.6062	15.8158	14.0946
GNL2	9.8788	12.5038	10.6532	12.9006	10.4934
RSPO1	5.464	7.7824	5.9506	7.2968	8.0894
C1orf109	13.8668	14.144	13.4264	15.6612	14.7226
CDCA8	3.0654	3.5584	4.2342	13.9238	9.0996
EPHA10	7.8808	7.488	6.2694	8.0578	8.2432
MANEAL	3.161	5.1166	10.1852	18.5548	16.7838
YRDC	4.1742	4.4138	5.311	10.1096	8.3332
C1orf122	4.2404	4.5582	5.381	10.0424	8.2346
MTF1	3.885	4.009	4.2978	5.293	4.4118
INPP5B	1.1272	1.0444	2.353	8.6298	8.2316
SF3A3	7.449	9.948	7.2324	11.274	8.1996
FHL3	6.3302	5.27	3.3322	9.1136	7.3114
UTP11	5.6498	4.3372	5.864	18.41	14.9622
POU3F1	1.7598	2.8186	3.3744	4.827	3.7776
MIR3659	11.66	12.093	9.5952	14.6836	14.6514
LINC01343	13.2752	14.1206	11.1808	17.768	17.5238
LINC01685	3.87	4.3326	4.1128	7.3118	5.8044
RRAGC	6.0966	6.7964	5.7042	6.0686	6.081
MYCBP	2.603	3.751	6.932	16.1802	12.3712
GJA9	1.8376	2.2348	3.6274	9.4962	10.5922
RHBDL2	11.744	11.0218	9.711	12.9318	11.5778
AKIRIN1	2.5892	2.9224	6.4704	18.5376	13.6386
NDUFS5	4.1832	3.8348	4.834	15.8578	14.1996
MACF1	6.6654	11.0076	12.1092	15.4034	12.6174
KIAA0754	0.6398	1.0442	1.6494	6.9026	3.8298
BMP8A	3.2772	6.2636	6.4266	10.7826	11.6382
OXCT2P1	2.1286	1.874	1.0174	2.562	2.9394
PPIEL	3.262	4.9172	4.6996	5.0892	3.9388
PABPC4	3.0332	4.0802	2.8636	4.5552	4
SNORA55	2.4498	5.0648	4.7588	7.416	6.2286
HEYL	11.7584	9.9708	8.2016	14.0152	12.975
NT5C1A	3.2088	3.7064	3.1826	4.4878	3.6874
HPCAL4	7.3844	10.71	6.0364	10.3092	10.0804
PPIE	1.5198	1.2054	2.8252	14.2994	13.2402
BMP8B	5.616	7.4976	5.5006	7.2338	6.6694
OXCT2	0.6	0.211	0.2364	1.5304	1.4648
TRIT1	6.0286	8.5622	7.4076	9.1662	7.8236
MYCL	3.412	3.7602	5.4426	15.8176	14.0008
MFSD2A	4.2988	6.7948	10.0516	13.8844	15.2036
CAP1	4.1732	2.922	3.519	19.9212	16.138
PPT1	6.7408	5.5396	5.4166	7.1568	6.2194
RLF	3.8446	3.2402	4.938	17.8684	18.71
TMCO2	14.6142	18.4972	12.119	19.8618	19.65
ZMPSTE24	1.0946	0.8476	0.9564	10.5362	11.186
COL9A2	10.3398	9.3712	9.0604	11.5364	9.241
SMAP2	1.2138	0.9664	1.6916	8.3464	8.4838
ZFP69B	3.5126	2.9462	4.8902	19.9848	18.6712
ZFP69	5.2022	4.0982	5.9262	15.5826	12.7764
EXO5	1.8452	0.9806	2.3158	15.083	10.883
ZNF684	3.2232	3.639	4.0744	18.2568	17.5538
RIMS3	6.5524	7.3176	6.6774	9.6238	8.771
NFYC-AS1	2.0898	1.7032	2.5482	15.9882	13.2098
NFYC	4.7284	4.8154	5.6344	11.7808	8.3206
MIR30E	6.4378	8.4606	9.3738	9.5012	8.3784
MIR30C1	6.6044	9.013	10.0138	9.9412	9.429
KCNQ4	2.6706	4.234	5.6432	7.4544	5.7318
CITED4	6.8744	10.486	13.6412	19.2182	14.4152
CTPS1	5.607	4.6316	6.7486	24.149	28.6734
SLFNL1-AS1	4.8296	5.771	6.3554	6.1688	4.6502
SLFNL1	5.6478	6.8406	8.3398	7.5508	5.5442
SCMH1	16.77	17.8864	17.5994	18.6364	15.2382
FOXO6	4.983	8.6222	10.928	14.512	13.06
EDN2	6.3154	11.5658	8.1036	11.0098	12.5298
HIVEP3	6.4286	6.8696	5.4418	8.8666	9.044
GUCA2B	17.599	17.893	14.8094	20.1068	22.6966
GUCA2A	6.0738	9.68	6.6106	10.1736	9.898
FOXJ3	11.1028	12.9492	11.5286	13.8218	11.1486
RIMKLA	2.6444	7.5388	10.8036	17.0428	17.8342
ZMYND12	11.8574	14.2426	11.2768	14.6496	14.9458
PPCS	1.7984	1.4376	1.8554	13.2078	13.819
CCDC30	9.0314	13.0596	9.6618	15.3486	13.155
PPIH	2.2142	2.508	3.8262	14.9938	13.202
YBX1	2.7968	2.7742	3.0026	12.058	10.7806
CLDN19	7.4004	7.2172	6.2328	9.282	8.1308
P3H1	11.445	9.53	10.1226	13.7572	11.9674
C1orf50	6.5066	5.9986	7.712	17.597	16.417
TMEM269	12.0798	14.5016	11.0158	16.6642	13.766
SVBP	13.363	12.826	11.9702	18.7812	15.2786
ERMAP	14.099	17.266	11.2242	18.347	17.6098
ZNF691	3.5028	2.6682	4.5694	13.35	10.2206
SLC2A1	2.4868	5.0508	6.903	8.9846	8.4316
SLC2A1-AS1	12.1818	10.2142	13.0092	14.1578	12.9372
FAM183A	5.8038	9.0364	7.8354	11.9816	11.5626
EBNA1BP2	4.1162	7.5484	8.8934	12.0098	10.5464
CFAP57	0.5874	0.6974	2.1806	9.803	10.1922
MIR6733	0.5878	0.6006	2.014	10.5638	11.445
TMEM125	9.4424	8.1742	8.8926	15.6038	16.5984
C1orf210	9.413	10.2406	11.0038	16.1156	16.762
TIE1	9.9586	12.1114	8.408	12.1828	15.4818
MPL	10.5912	10.4696	7.8018	13.2178	11.7096
CDC20	4.161	4.373	5.8772	17.5078	13.2868
ELOVL1	1.336	1.178	1.5478	6.463	4.3466
MIR6734	1.5056	1.5546	2.1424	11.5752	8.607
MED8	2.3496	2.1128	1.888	5.817	4.4188
SZT2	2.7132	2.4318	2.2578	8.692	7.221
MIR6735	1.4168	2.0324	1.748	2.8188	2.0878
SZT2-AS1	3.9588	3.3654	3.9924	6.6094	4.913
HYI	4.4238	4.1	4.3952	8.7124	7.8556
PTPRF	14.6194	17.1722	11.3094	15.639	16.7602
KDM4A	6.4998	6.873	5.7742	21.9934	23.1778
KDM4A-AS1	0.8988	2.3306	3.5744	8.6836	7.1108
ST3GAL3	0.269	0.389	1.058	5.775	5.721
MIR6079	9.1234	10.52	8.5112	14.1936	10.3966
ARTN	3.3958	6.5678	5.179	9.6832	9.617
IPO13	2.915	2.3906	2.8972	16.9812	13.8742
DPH2	0.3922	0.3638	1.0452	5.3784	3.0314
ATP6V0B	1.0544	0.736	1.397	5.7878	3.8724
B4GALT2	1.6128	1.131	1.8488	3.722	3.1842
CCDC24	1.5726	4.3262	5.0546	11.4734	11.2088
SLC6A9	4.8394	6.9574	5.3072	5.1734	4.3746
KLF17	10.6008	14.3416	8.0662	17.2912	17.7574
DMAP1	2.7608	4.9856	5.9638	18.2592	17.5392
ERI3	6.2592	7.5602	4.7114	6.8858	4.9736
ERI3-IT1	6.8326	7.6306	5.24	7.0018	5.3014
SNORA110	6.787	7.1388	6.6788	6.3354	5.5472
RNF220	3.5224	3.8532	2.7346	4.5866	4.711
MIR5584	12.0372	11.2788	9.2452	14.8366	13.3092
TMEM53	9.2962	12.1534	10.4008	12.0974	10.6602
C1orf228	3.527	5.4182	5.5316	12.7804	11.2776
SNORD145	3.5042	5.3686	5.4328	12.1854	10.9666
KIF2C	4.0806	4.7052	5.9986	15.6502	16.5584
SNORD160	5.7954	7.8344	5.4024	8.7498	7.224
RPS8	3.5014	3.4182	3.8526	17.5142	13.8146
SNORD55	3.554	3.4498	3.8586	17.2148	13.6158
SNORD46	3.635	3.3936	3.8014	14.6352	12.3248
SNORD38A	3.725	3.3556	3.9668	14.6394	12.4666
SNORD38B	3.8256	3.3842	4.1912	16.2	12.6042
BEST4	6.7144	7.9876	10.2634	14.0418	10.4442
PLK3	1.3352	1.6138	3.4516	10.557	6.6572
BTBD19	3.3304	1.6458	1.2644	5.121	4.1384
TCTEX1D4	2.7918	1.0378	1.1398	4.792	3.9412
PTCH2	5.993	5.2048	3.538	21.0678	17.3902
EIF2B3	12.3102	12.3454	13.4766	17.4044	13.1632
HECTD3	6.2042	9.165	7.601	9.5168	6.9036
UROD	2.4114	2.6968	4.6594	7.4544	4.617
ZSWIM5	1.5074	1.709	3.241	6.9158	4.6686
LINC01144	4.5484	4.2226	5.7686	16.4722	13.2406
HPDL	6.2854	6.7626	5.1038	15.985	15.6414
MUTYH	4.9224	5.5578	5.8548	9.4916	6.7058
TOE1	7.4574	8.0704	9.6082	16.5236	12.232
TESK2	4.3074	6.9474	6.6296	7.0404	5.2362
CCDC163	1.168	1.7768	2.3596	7.361	6.0692
MMACHC	1.7466	2.3246	3.4816	8.6768	7.884
PRDX1	8.1608	8.796	7.815	8.4102	7.8912
AKR1A1	6.478	6.9452	9.5714	23.8012	17.1524
NASP	2.6518	1.7716	3.1626	17.542	14.6438
CCDC17	5.0696	7.3258	5.4698	6.3764	5.5256
GPBP1L1	10.148	12.2734	11.5258	11.5044	8.3152
RPS15AP10	13.042	13.2462	12.3934	15.6564	13.2328
TMEM69	5.8788	5.1388	4.8696	18.2124	15.2294
IPP	14.1238	15.6976	12.7086	16.4028	13.9666
MAST2	4.6678	6.9232	10.4812	20.6314	20.734
PIK3R3	5.5062	6.2946	5.2124	7.2972	5.1964
TSPAN1	5.8542	8.3502	6.4838	13.307	13.4734
POMGNT1	4.5884	3.656	3.1272	4.9466	5.719
LURAP1	4.3218	3.5942	4.6362	13.8258	12.0408
RAD54L	2.7538	3.149	5.0086	13.4546	12.3376
LRRC41	11.782	11.941	12.109	14.4978	12.829
UQCRH	5.1926	2.7724	3.2296	13.7864	11.3338
NSUN4	6.773	5.9258	7.4058	21.2074	17.5752
FAAH	6.7632	7.268	6.0636	6.761	11.6136
FAAHP1	13.159	13.4636	9.5534	17.3992	14.195
LINC01398	12.2652	14.2464	12.5898	13.9312	12.9932
DMBX1	12.5306	12.3624	9.2056	15.0782	12.864
MKNK1-AS1	9.1056	11.0948	9.1998	11.4052	12.0446
KNCN	7.7828	9.8746	7.3568	7.9174	9.73
MKNK1	8.3952	8.7084	6.9838	8.6356	7.0166
MOB3C	6.209	10.2468	8.7268	14.4662	11.0656
ATPAF1	15.1194	17.0462	16.7062	18.2556	15.2426
TEX38	9.28	9.8008	13.4016	14.7312	13.6012
EFCAB14-AS1	8.2844	8.8836	10.47	11.2496	10.0948
EFCAB14	4.3042	7.0406	5.7366	7.235	5.1816
CYP4B1	6.663	7.4658	5.5664	8.9988	7.9642
CYP4Z2P	3.236	2.9718	3.7594	3.7138	4.7556
CYP4A11	2.2228	2.85	2.2304	3.5706	3.715
CYP4X1	5.767	4.7586	4.407	6.9928	6.8616
CYP4Z1	4.4052	5.4298	2.8052	6.9156	5.6742
CYP4A22	6.3852	4.7166	4.3988	6.8412	7.7976
LINC00853	7.3688	8.1278	10.4408	17.137	16.9586
PDZK1IP1	5.14	4.9906	4.3538	5.577	6.786
TAL1	10.6198	10.0596	8.2254	13.5806	12.6418
STIL	17.7164	15.195	13.6982	17.7016	16.3654
CMPK1	5.1734	4.4472	5.1022	18.1474	15.4882
LINC01389	9.1446	9.8226	8.5954	10.1834	12.7054
FOXE3	8.2372	10.1828	7.9816	11.8754	12.4376
FOXD2	2.1598	2.1146	3.0442	8.8328	8.1444
FOXD2-AS1	2.1136	1.9958	2.8384	7.9248	7.2872
TRABD2B	6.6042	8.5618	6.8208	10.7336	10.1368
SKINT1L	12.1772	11.9284	11.048	13.437	13.4194
SLC5A9	10.411	14.0396	11.2966	12.8072	13.6076
SPATA6	10.274	10.6248	7.2964	12.5966	12.609
AGBL4	10.8302	9.4086	9.6616	14.4304	14.0516
BEND5	12.1244	15.334	10.316	17.067	15.1738
AGBL4-IT1	11.212	10.2314	8.5298	14.22	12.977
ELAVL4	0	0	0	0	0
DMRTA2	0.8884	1.849	1.4196	2.779	3.281
FAF1	11.828	13.0886	11.3052	13.3256	9.722
CDKN2C	0.1704	0.2876	0.5002	5.949	6.1952
MIR4421	14.3234	17.4734	12.0382	18.2522	19.652
MIR6500	14.3804	17.5448	11.643	18.2852	19.6544
C1orf185	16.5092	18.7284	13.883	18.8264	20.8312
RNF11	2.5716	1.5892	3.9262	16.0376	14.7566
TTC39A	8.516	13.0916	10.254	12.9288	11.3956
TTC39A-AS1	9.7264	13.5614	12.9812	20.8496	21.2968
EPS15	10.9164	12.0702	9.521	12.1864	11.1686
OSBPL9	1.8	2.0654	3.0044	13.9444	11.403
NRDC	6.4014	6.419	5.6758	8.188	4.9904
MIR761	15.73	17.2404	17.3172	17.053	13.7572
RAB3B	10.8662	11.665	10.316	13.6964	12.2612
TXNDC12	13.6236	17.5014	14.053	16.9918	16.845
KTI12	2.0224	1.9696	5.734	16.3912	13.04
TXNDC12-AS1	20.1028	27.1012	25.4342	28.0154	24.644
BTF3L4	4.6882	3.8934	3.4546	16.3346	12.2716
ZFYVE9	1.1604	0.7344	2.5092	16.3884	12.218
CC2D1B	8.5476	9.5892	6.9994	9.527	9.6452
ORC1	10.4356	11.5502	10.6778	12.9444	9.9678
PRPF38A	7.9392	6.658	5.9304	15.1828	11.7218
ZCCHC11	12.0552	11.3316	8.7342	13.7282	12.468
GPX7	14.4208	15.0562	15.4864	21.3758	18.7332
FAM159A	12.1782	17.2428	16.0558	21.764	20.1622
COA7	14.356	15.1346	14.4236	15.3212	16.6168
ZYG11B	1.8818	2.345	4.35	18.3666	15.413
ZYG11A	3.985	5.2348	5.1248	18.9734	18.2254
ECHDC2	10.3772	10.9604	8.1072	11.9586	10.26
SCP2	4.083	3.879	7.4746	19.0284	18.1284
MIR1273F	4.374	4.8622	9.6296	22.3444	20.8662
MIR5095	5.7408	10.7386	12.4394	14.5996	15.395
MIR1273G	13.034	14.3002	12.5088	16.736	16.456
PODN	13.0148	14.9244	11.1996	16.3486	14.9158
SLC1A7	10.7508	9.0934	5.7498	8.0372	10.9504
CPT2	2.0648	1.6314	4.1492	12.9056	11.0938
C1orf123	0.6578	0.7012	1.2718	8.425	7.3468
MAGOH	13.8692	15.616	14.1516	17.8852	13.5116
LRP8	8.746	14.8398	12.8346	15.5952	16.4116
LINC01771	4.5362	4.3306	6.7316	15.3852	14.5502
SLC25A3P1	10.8954	11.9912	9.2388	12.776	13.5144
DMRTB1	8.8886	9.4438	6.4866	10.9012	14.516
GLIS1	8.14	6.7704	8.4204	10.9178	13.306
NDC1	6.3752	6.2304	6.4148	8.4762	6.685
YIPF1	12.7146	12.347	10.1274	15.435	10.7204
DIO1	4.9088	5.8966	9.0108	16.2466	14.958
HSPB11	17.9048	20.5486	16.7488	22.3986	19.3872
LRRC42	2.3548	2.1488	4.201	13.9032	9.1314
LDLRAD1	17.2392	14.8886	13.8796	18.17	16.8072
TMEM59	7.47	10.7264	8.6858	10.5912	10.325
TCEANC2	4.2254	3.8148	4.5184	12.4362	9.5156
MIR4781	4.296	3.8654	4.66	14.2298	10.7738
CDCP2	12.3956	15.0902	10.427	14.1766	16.9628
CYB5RL	17.2762	21.005	18.834	19.2632	16.6594
MRPL37	7.8016	7.1652	9.9614	21.2544	17.9034
SSBP3	6.2432	6.33	5.3062	7.9902	5.7202
SSBP3-AS1	5.941	6.9848	5.0684	8.5766	8.162
ACOT11	4.1914	5.8638	8.5004	14.2848	13.5442
FAM151A	8.6842	11.921	8.3948	11.9696	11.0392
MROH7-TTC4	15.3416	14.7574	11.873	13.3028	17.2662
MROH7	15.3416	14.7574	11.873	13.3028	17.2662
TTC4	5.4502	5.3248	6.5324	19.7304	20.1252
PARS2	5.7746	7.9256	13.211	12.818	13.494
TTC22	14.6692	15.1684	15.0714	16.4494	18.5416
LEXM	9.904	16.586	13.3582	19.8286	19.195
DHCR24	13.5046	12.802	11.0116	15.5454	10.9274
TMEM61	10.6054	15.2414	12.1936	19.4322	19.0212
BSND	8.568	14.859	11.6418	16.294	19.3836
PCSK9	10.561	9.684	10.4694	17.6042	16.9054
USP24	8.2718	9.6548	7.396	9.8528	8.7074
MIR4422HG	2.293	1.2878	2.8268	8.4822	9.0116
MIR4422	15.7878	15.6812	13.319	13.5282	17.3308
PLPP3	9.0606	9.708	9.1162	10.7778	10.6674
PRKAA2	5.8358	8.2108	7.218	11.849	9.7152
C1orf168	11.2942	10.3044	7.576	11.8754	12.626
C8A	10.6346	10.7914	8.7804	13.5222	11.9884
C8B	7.7484	8.6702	7.6762	10.3392	9.9678
DAB1	10.9184	12.2154	10.0776	13.0048	11.6916
DAB1-AS1	14.2306	13.4118	12.4602	19.0326	17.4666
OMA1	14.0674	13.4544	13.2876	17.6614	15.1222
TACSTD2	5.1004	6.0222	6.524	9.8888	8.0066
MYSM1	8.9426	9.3592	8.335	9.5106	7.8302
JUN	1.7892	1.2572	1.9844	11.9456	8.6856
LINC01135	1.8138	1.255	2.0148	12.5458	8.813
LINC01358	9.4628	9.6208	11.3572	15.8194	13.9658
FGGY	4.6318	4.3366	5.0316	17.2584	14.2474
MIR4711	15.7562	14.842	12.7492	15.4882	13.9858
HOOK1	2.338	3.546	4.631	9.5708	8.5652
CYP2J2	12.2448	14.1384	10.2936	16.7178	14.7364
C1orf87	9.7194	11.2502	5.9914	10.9158	12.8852
LINC01748	14.3198	15.5016	10.6912	18.3648	17.5908
NFIA-AS2	11.7446	10.5378	10.2492	14.1034	13.3296
NFIA	0.15	0.2138	0.2024	1.7642	1.2646
NFIA-AS1	1.67	2.1644	1.4348	2.6028	3.234
TM2D1	10.544	11.942	9.8124	11.0228	10.291
PATJ	4.8676	6.8774	6.862	17.1332	19.3064
MIR3116-1	10.1624	15.8126	13.5356	13.4908	15.2946
MIR3116-2	9.5428	14.0232	12.3328	14.2608	16.5642
L1TD1	12.2628	13.2112	11.2656	14.7812	16.6122
KANK4	12.2418	11.9928	8.981	15.4652	12.6514
USP1	1.7316	1.5868	1.9634	12.621	10.6658
DOCK7	9.7912	13.7282	10.2602	13.3368	10.9468
ANGPTL3	10.7456	12.008	9.5528	11.7476	10.3002
ATG4C	1.4896	1.6986	1.5542	15.1014	15.7416
LINC01739	5.3632	6.7568	6.4984	7.462	6.1074
LINC00466	12.4988	12.5122	9.598	16.3624	16.1028
FOXD3	0.0788	0.1184	0.243	0.5142	0.5208
FOXD3-AS1	0	0	0	0	0
MIR6068	1.866	4.83	3.86	4.9876	6.8332
ALG6	1.7656	2.1296	2.9128	16.1026	13.9766
ITGB3BP	6.5326	7.5604	6.6614	9.4108	6.837
EFCAB7	2.8922	2.8754	2.7	14.949	10.715
DLEU2L	10.2984	11.1742	11.0064	11.8296	11.208
PGM1	6.0254	6.5768	6.3154	6.7292	5.755
ROR1	7.7314	12.0404	11.8632	15.0334	14.2044
ROR1-AS1	9.7676	10.2446	7.4436	12.8642	12.2136
UBE2U	6.8088	7.4524	4.8204	8.6784	8.7644
CACHD1	4.5186	6.2214	8.381	15.1278	11.868
MIR4794	8.6376	10.1584	7.823	12.7048	11.71
RAVER2	3.9944	4.4604	7.6	14.7934	16.2666
JAK1	3.302	2.0944	2.1356	2.5672	2.0196
LINC01359	9.52	7.3282	8.2038	11.5258	11.7406
MIR3671	6.7596	7.1546	4.7958	7.4194	6.4994
MIR101-1	6.0598	6.595	4.71	7.4152	6.1768
AK4	2.8712	2.7428	4.0868	9.896	7.7792
DNAJC6	8.4086	10.6208	11.688	15.4938	13.8174
LEPROT	2.7952	2.1358	3.124	9.2206	7.5634
LEPR	5.2356	7.7456	7.2052	11.4462	10.575
PDE4B	7.6848	8.7818	7.3936	12.3894	8.6182
SGIP1	4.5356	4.3374	3.275	6.6872	4.4834
MIR3117	8.8358	6.972	6.2356	10.4364	9.3794
TCTEX1D1	5.804	6.5676	5.6092	7.627	7.8406
INSL5	13.1922	15.0974	11.8202	17.262	18.286
WDR78	9.276	9.6876	8.1342	11.8504	13.9972
MIER1	4.3506	4.4254	4.0598	14.1712	11.556
SLC35D1	9.945	12.1386	12.3432	13.2962	9.8246
C1orf141	9.0782	11.2688	6.6482	11.4534	9.9856
IL23R	11.3644	10.4948	9.546	15.5298	11.9828
IL12RB2	8.6446	8.9262	7.56	10.4914	10.7482
SERBP1	5.8182	5.2438	6.1936	5.5934	4.7634
GADD45A	0.301	0.3112	0.7644	6.2052	5.4328
GNG12	4.9744	4.3676	4.0096	5.6248	4.9436
GNG12-AS1	0.9782	0.8638	0.8452	4.3376	3.7322
DIRAS3	2.6486	4.8206	3.3894	7.4956	5.6758
WLS	8.1554	10.3956	6.5744	11.2186	10.7782
MIR1262	5.0336	6.5444	4.687	7.3298	7.7666
RPE65	6.8872	5.4492	4.4826	7.8486	7.4684
DEPDC1	7.6716	9.4082	7.237	10.5486	8.8362
DEPDC1-AS1	4.4938	3.1046	4.0556	15.1222	12.3058
LINC01707	12.7238	11.3148	10.3358	14.5414	14.0086
LRRC7	13.2424	13.3056	10.2422	14.8814	13.9114
PIN1P1	4.7488	4.4224	5.4608	6.8528	6.377
LRRC40	6.1288	6.1602	6.3236	8.8426	6.5292
SRSF11	6.533	4.582	4.9518	18.9544	14.505
ANKRD13C	8.8656	10.007	8.7974	8.7134	8.131
HHLA3	2.6778	1.7024	2.9936	15.5796	11.8802
CTH	4.2822	3.5496	4.3578	14.1948	12.4146
LINC01788	10.5336	11.2736	8.5514	12.9804	11.7172
PTGER3	10.279	9.5456	7.7766	12.2058	12.2844
ZRANB2-AS1	2.6732	4.1628	4.5432	6.7492	5.2144
ZRANB2	5.7502	7.109	5.4512	5.6246	5.2232
MIR186	4.8138	5.9214	4.7134	4.4264	4.4674
ZRANB2-AS2	2.3432	1.2462	1.6794	11.8	9.0666
NEGR1	5.307	4.4142	3.2032	6.3058	4.6724
NEGR1-IT1	7.815	8.0942	6.1014	10.951	7.6912
LINC01360	8.5804	7.5516	6.857	10.5752	9.722
LINC02238	6.0808	8.2234	5.8598	10.5734	9.1068
LRRIQ3	9.2064	8.0132	6.113	12.752	10.3982
FPGT-TNNI3K	0.959	0.8258	1.6032	8.5626	7.3742
FPGT	0.959	0.8258	1.6032	8.5626	7.3742
TNNI3K	4.602	5.126	4.2744	7.2918	5.3824
ERICH3	1.4024	2.078	1.8974	3.4778	1.9418
ERICH3-AS1	2.2842	4.2294	2.692	5.3608	3.6046
CRYZ	8.8482	10.7518	7.7416	10.6306	8.8096
TYW3	2.2154	1.2354	1.8994	10.3068	8.6706
LHX8	3.1936	5.357	2.522	3.4716	4.777
SLC44A5	6.3016	7.9212	5.7024	7.5864	6.4804
ACADM	3.636	3.239	3.9952	16.1748	13.8874
DLSTP1	9.7448	10.006	8.8928	11.185	9.21
RABGGTB	5.1944	5.6728	6.6788	10.1288	7.9322
SNORD45C	5.4884	6.132	7.1796	10.3856	8.0548
SNORD45A	6.0436	6.6574	7.6684	11.7768	8.9572
SNORD45B	6.9396	7.4448	8.5442	12.7974	9.6908
MSH4	5.7538	8.8742	8.5008	12.1412	11.1054
ASB17	7.6614	7.6574	5.4548	10.3406	11.055
ST6GALNAC3	3.2472	6.8632	4.593	7.838	7.548
ST6GALNAC5	4.845	7.288	6.239	10.6548	8.3498
MIR7156	12.07	12.9296	8.9742	13.132	12.8438
PIGK	7.4112	7.4158	6.7458	8.3808	7.7078
AK5	2.35	4.3028	3.0294	4.1018	3.9922
ZZZ3	6.4206	7.3484	5.8932	8.717	6.4124
USP33	14.1284	14.8994	12.9342	16.2986	14.5766
MIGA1	1.0624	1.5198	3.1784	12.1728	11.454
NEXN-AS1	7.5698	9.4666	8.2386	13.0518	10.7594
NEXN	3.6952	6.8516	8.7112	12.6718	10.067
FUBP1	7.6318	9.0948	7.6994	8.3912	6.428
DNAJB4	2.8574	1.6602	1.4342	8.6862	7.4588
GIPC2	6.2586	8.32	6.9756	9.26	8.715
PTGFR	1.9564	2.724	1.8598	3.089	2.2946
IFI44L	15.1848	11.7032	8.865	13.9924	12.989
IFI44	8.9282	7.8644	6.9054	9.8308	11.0206
ADGRL4	7.0238	6.3006	5.525	8.7966	7.088
LINC01781	5.9934	5.7386	4.4854	7.073	5.4966
ADGRL2	5.1168	6.9834	4.1638	9.3298	6.7654
LINC01362	8.5114	9.9524	6.782	10.5398	8.4994
LINC01361	3.9518	4.1032	2.9316	4.5658	4.2114
LINC01712	3.4118	4.8792	2.6032	8.8976	5.2162
LINC01725	12.793	10.6292	7.946	12.1894	12.744
TTLL7	1.8142	2.253	2.0386	1.932	1.8094
PRKACB	1.7352	1.569	3.3358	12.8654	8.6848
SAMD13	0.7658	1.0378	0.9512	7.2964	6.7002
UOX	9.5	8.9346	7.4004	12.8282	9.8832
DNASE2B	4.2106	4.998	3.3246	4.734	4.3018
RPF1	3.0074	1.908	2.5508	15.0242	13.68
GNG5	1.0482	1.0386	1.5066	5.302	5.0964
SPATA1	2.088	1.5314	1.5622	6.7072	6.4968
CTBS	7.0492	7.2742	5.1828	9.4996	4.3636
LINC01461	4.2108	7.1064	6.4592	16.2828	13.5464
LINC01555	12.9394	13.8964	11.4796	13.4608	14.3058
SSX2IP	5.7548	8.3026	5.8278	8.5438	6.741
LPAR3	10.1944	11.4436	8.3062	12.6372	12.4674
MCOLN2	7.7064	7.8922	5.6934	9.8982	9.275
MCOLN3	7.6676	8.6582	6.5598	9.1708	8.8206
WDR63	5.781	9.9256	8.857	13.2064	12.4308
MIR4423	12.1054	14.9008	10.523	13.7202	12.7588
SYDE2	5.8406	7.0178	4.8908	7.5794	6.215
C1orf52	10.2374	9.6646	9.321	11.2018	10.2204
BCL10	14.5372	14.7438	14.3254	16.0798	11.5542
DDAH1	4.8388	4.5978	2.778	5.3798	3.8636
CYR61	1.3926	1.3294	1.505	5.9528	4.0302
ZNHIT6	15.3122	10.7556	7.8694	10.2606	7.9714
COL24A1	11.0016	12.1778	9.2114	15.1356	14.039
ODF2L	4.619	3.331	2.934	6.4442	4.9766
MIR7856	8.0914	7.2524	8.1752	10.239	8.434
CLCA2	4.168	7.3978	4.9686	8.0154	6.8914
CLCA1	12.674	13.5496	14.7454	17.0738	15.0746
CLCA4	8.2354	8.1234	7.2334	10.7924	9.9946
CLCA3P	3.4762	2.667	2.1766	3.3102	3.6516
SH3GLB1	3.9294	2.5562	3.657	15.6584	13.7426
SELENOF	8.3352	10.385	9.5912	13.6712	10.5342
HS2ST1	1.9094	0.9896	1.0936	9.5916	7.4608
LINC01140	1.4396	3.2274	3.9936	4.9912	6.2474
LMO4	0.0572	0.1524	0.2402	2.0548	2.9478
LINC01364	10.378	10.666	8.1318	13.2678	11.3834
PKN2-AS1	5.0832	5.8698	4.9748	6.1414	6.0232
PKN2	0.7518	0.596	0.9156	8.7076	7.0386
GTF2B	5.8512	7.5068	8.0428	9.6336	6.8384
KYAT3	7.122	8.8488	8.8616	7.0188	7.3672
RBMXL1	7.2746	9.3408	8.0184	8.087	8.2752
GBP3	5.8178	6.3078	5.4014	7.4742	6.687
GBP1	5.326	6.5002	4.0948	6.6268	5.947
GBP2	5.8468	6.614	5.7484	9.1974	7.6718
GBP7	2.7112	3.6602	3.6576	5.0692	4.4872
GBP4	10.109	10.313	8.6988	12.3522	12.2338
GBP5	6.3464	6.343	3.5784	8.3762	8.6768
GBP6	7.929	9.836	7.6766	11.2464	13.801
GBP1P1	3.9718	5.3234	4.6098	6.296	6.3048
LRRC8B	4.852	4.5686	5.2212	8.7316	7.2484
LRRC8C	1.3718	1.942	3.6728	10.5822	8.9768
LRRC8D	0.9576	0.81	1.3606	11.5404	9.8208
ZNF326	1.2968	0.7376	1.2852	6.5572	6.6056
GEMIN8P4	1.2428	0.6088	1.0762	4.4148	4.2422
SNORD3G	12.729	13.3476	9.8074	14.7106	15.0192
BARHL2	0	0	0	0	0
LINC01763	0.787	1.6186	2.1086	6.3476	5.1932
ZNF644	3.9288	5.1242	5.668	4.7714	4.2162
HFM1	5.7576	7.4304	5.6112	7.4512	7.7368
CDC7	2.2984	1.9018	2.4372	16.2466	14.366
TGFBR3	4.642	4.4798	3.9098	7.3814	5.777
BRDT	11.555	14.0484	13.5398	14.3986	15.6052
EPHX4	7.1942	8.1886	9.1714	18.3136	12.6162
SETSIP	0.5524	1.1294	2.1584	13.4664	11.4786
BTBD8	0.6716	1.34	2.5502	14.9792	13.1994
KIAA1107	7.8012	9.6332	7.391	11.2342	11.2078
C1orf146	17.2756	17.28	15.4514	18.6626	21.6082
GLMN	8.9288	9.3148	10.453	11.4178	9.3728
RPAP2	0.6158	0.5874	1.1754	12.0238	9.2414
GFI1	8.0202	8.497	7.5338	7.6926	8.916
EVI5	10.798	11.9974	9.8914	13.7742	10.1508
RPL5	1.4396	1.1604	1.3928	15.4888	12.7262
SNORD21	2.1992	1.1664	1.0762	7.5276	7.0776
SNORA66	5.5398	6.312	6.4028	6.937	6.4598
FAM69A	9.6766	11.2642	9.3284	13.9904	12.2128
MTF2	1.94	1.8522	2.0334	17.2676	15.219
TMED5	7.7052	6.5244	9.3752	8.2336	6.6012
CCDC18	6.1736	4.073	3.365	16.0416	12.9122
CCDC18-AS1	14.2828	15.3034	14.762	16.9252	15.932
DR1	0.9068	0.633	1.043	11.1482	8.028
FNBP1L	0.932	1.6344	1.5782	5.8564	5.7462
BCAR3	10.3984	9.876	9.4872	15.1368	13.4592
MIR760	3.2294	2.475	3.6116	12.3134	11.2336
DNTTIP2	4.4076	6.564	7.1212	6.2198	6.673
GCLM	10.9854	12.6134	12.998	13.2	11.8356
ABCA4	4.7362	5.0536	4.8964	7.7466	6.8284
ARHGAP29	8.1174	9.2212	8.3424	10.6102	9.863
ABCD3	1.2232	1.233	2.5416	10.2794	8.8986
F3	7.4042	7.5866	5.5776	8.988	7.7226
SLC44A3-AS1	9.7254	8.3612	6.2504	11.5564	9.2958
MIR378G	7.8738	9.5164	7.2256	10.7008	10.085
SLC44A3	4.3968	5.8154	6.1922	11.9652	9.5526
CNN3	4.704	6.1944	4.6608	6.574	6.9874
ALG14	9.1964	11.154	8.5586	12.1496	9.5508
TMEM56	13.6974	15.2916	11.829	15.9252	16.8382
TMEM56-RWDD3	2.2128	2.9822	4.5362	11.2776	8.6284
RWDD3	3.0484	2.494	3.5504	11.6618	8.8838
LINC01760	5.592	5.68	4.7764	7.3858	5.777
LINC01650	9.768	12.0494	8.3938	11.219	12.5926
LINC01761	5.5686	5.79	4.3562	6.8002	5.1086
LINC01787	8.6514	8.7746	6.5906	11.8128	10.7884
PTBP2	1.1272	1.1848	1.3708	12.6926	12.877
DPYD	7.8588	7.8628	6.7644	12.0292	7.3988
DPYD-AS1	10.6322	8.3972	7.7582	11.1474	9.5178
DPYD-AS2	7.171	10.761	7.033	11.8314	11.0986
LINC01930	7.5194	7.9984	5.7918	10.516	10.0758
MIR137HG	11.2866	11.0654	9.1882	14.7224	12.8208
MIR2682	0	0	0	0	0
MIR137	0	0	0	0	0
LINC01776	5.7408	5.3082	3.3562	5.8874	6.6024
SNX7	3.706	4.8194	4.65	16.709	10.7636
PLPPR5	3.7166	3.6766	2.8762	4.7756	4.4128
PLPPR4	3.2322	4.9348	4.0098	6.0098	4.7462
LINC01708	5.8676	6.1426	6.0768	8.0608	8.3684
PALMD	3.4926	3.1792	4.8468	11.045	7.6946
MIR548AA1	5.1298	5.6578	5.0708	5.8824	5.3274
FRRS1	7.1724	9.372	7.8338	10.7486	9.501
AGL	1.2444	1.645	1.9326	14.5352	13.3598
SLC35A3	1.7852	2.021	4.067	16.2582	12.3796
MFSD14A	5.9064	4.6212	5.1558	15.8854	13.4516
SASS6	6.7016	6.9306	7.9758	7.8734	6.7284
TRMT13	7.5374	6.6782	8.137	15.9788	15.747
LRRC39	8.2444	8.89	7.6172	11.3774	9.3818
DBT	11.2084	13.9966	10.2976	15.1304	10.9346
RTCA	1.544	1.1488	1.9702	13.141	8.6386
RTCA-AS1	2.0298	1.4366	2.6924	16.0952	10.6014
MIR553	13.1426	13.1102	14.2438	15.7338	13.2202
CDC14A	1.1306	1.8548	2.8444	10.001	8.78
GPR88	6.0486	8.3866	8.1194	8.9338	7.8288
LINC01349	7.9118	8.8356	7.5104	10.887	10.6902
VCAM1	9.1618	8.9712	8.2782	16.6986	13.298
EXTL2	5.3076	7.1332	3.3196	6.1878	6.4954
SLC30A7	2.1082	1.549	1.9462	7.6962	5.639
DPH5	13.254	12.3176	10.3946	15.4878	10.7456
S1PR1	1.0752	2.436	3.221	6.0992	5.382
LINC01307	8.9862	9.0184	7.237	10.4466	11.181
OLFM3	1.3078	1.4136	1.0014	2.6846	2.5128
DNAJA1P5	5.242	4.2744	3.7968	7.1466	6.357
COL11A1	1.982	2.6926	2.2284	3.4858	3.444
RNPC3	1.0704	0.6484	1.0118	12.289	9.4636
AMY2B	6.5954	6.795	4.7594	7.8256	6.5884
ACTG1P4	4.242	4.5132	2.9918	3.604	4.1796
AMY2A	4.8042	4.8386	3.914	6.5918	5.0146
AMY1C	0	0	0	0	0
AMY1A	0	0	0	0	0
AMY1B	0	0	0	0	0
LINC01676	6.4354	7.7096	4.6324	9.706	8.442
LINC01677	10.5276	11.6506	8.4268	13.9446	13.0442
PRMT6	1.0122	0.8666	1.5142	8.1804	6.495
NTNG1	1.4036	3.601	2.359	4.459	4.222
VAV3	2.7804	3.4004	2.6924	4.149	3.473
MIR7852	8.89	10.3198	7.0428	11.8242	8.242
VAV3-AS1	3.1776	5.6354	4.6756	10.531	8.448
SLC25A24	7.0604	7.326	6.3732	7.28	7.9958
NBPF4	2.874	1.8342	2.9536	5.6732	5.0694
NBPF6	0	0.2502	0	0	0.0648
FAM102B	4.1474	7.1458	9.7564	22.7608	19.4052
HENMT1	11.7012	11.5894	9.7404	13.6984	11.2648
PRPF38B	2.0396	2.1248	2.4132	14.853	15.0954
FNDC7	15.1676	17.0688	13.124	17.8006	18.618
STXBP3	1.3686	1.0776	2.2068	12.592	10.8372
AKNAD1	4.9514	7.2896	7.2136	14.8644	13.3322
SPATA42	6.8406	8.2292	5.263	8.243	9.3178
GPSM2	1.7382	3.4076	5.337	18.6966	20.2394
CLCC1	8.7972	11.8456	9.9126	11.1078	10.9124
WDR47	15.068	16.6454	15.752	17.8624	16.357
TAF13	14.9624	18.1632	16.6644	21.8988	17.3606
TMEM167B	2.4056	3.1922	3.3258	12.8356	11.6666
SCARNA2	5.0976	4.3618	4.6456	12.3342	11.2182
C1orf194	3.719	7.2164	7.7766	11.0262	9.9822
KIAA1324	3.6642	5.7946	6.9518	8.9344	8.4674
SARS	1.4722	1.671	2.396	13.4202	13.902
CELSR2	1.4052	4.013	5.0332	7.7582	9.5266
PSRC1	2.636	4.3422	5.276	10.6728	10.196
MYBPHL	6.803	6.1344	4.6838	8.7224	7.6848
SORT1	4.7502	5.2662	4.5758	5.7642	5.006
PSMA5	2.0558	2.9572	4.5488	12.7118	8.7816
SYPL2	4.0108	8.788	11.7654	18.8674	16.713
ATXN7L2	0.3268	0.3726	0.5622	2.929	1.4806
CYB561D1	0.8148	1.4184	1.215	1.571	1.2916
AMIGO1	3.114	4.3718	4.77	5.2088	7.0104
GPR61	8.1958	8.1478	6.0042	10.9356	9.4274
GNAI3	1.4184	1.163	1.5438	7.845	7.648
MIR197	6.1512	6.0442	5.841	6.4818	6.1174
GNAT2	8.7346	8.8062	7.4666	7.1544	7.3534
AMPD2	2.384	2.6982	4.2644	8.698	6.834
GSTM4	2.111	2.1628	4.2468	11.7666	11.3376
GSTM2	5.0976	6.4686	7.3234	8.6634	8.0462
GSTM1	1.4508	1.4464	2.0626	2.887	3.529
GSTM5	5.0682	5.8628	4.7332	8.3612	5.2014
GSTM3	3.0114	4.522	7.503	13.6238	12.442
EPS8L3	6.6258	4.3074	5.1668	7.4102	5.7624
CSF1	1.1512	1.6664	3.734	8.965	7.2782
AHCYL1	4.991	6.6216	4.2254	7.6796	8.4538
STRIP1	2.9502	2.403	6.1796	16.3848	13.546
ALX3	3.191	4.1626	2.6274	2.807	1.9172
LINC01397	5.1294	7.8506	8.4566	9.8236	7.8204
UBL4B	10.2824	9.7854	7.212	12.6994	14.553
SLC6A17	9.3928	10.387	8.8706	12.6394	13.334
KCNC4	0.6982	2.4088	3.6184	5.8406	4.3462
KCNC4-AS1	0.9836	2.2688	3.8512	6.2694	5.2196
RBM15	0.8566	0.7312	1.5506	9.2766	9.3106
SLC16A4	14.283	18.0696	17.5302	18.045	13.1246
LAMTOR5	1.399	1.062	1.7668	18.4628	14.3302
LAMTOR5-AS1	2.7736	1.9954	2.6792	17.4568	14.1274
PROK1	10.37	8.9158	8.081	11.4484	10.4628
CYMP	15.3784	15.7732	12.954	18.6798	18.8128
CYMP-AS1	7.8938	8.8254	6.7968	8.1276	10.1986
KCNA10	9.3078	10.9676	8.1248	10.9064	12.3088
KCNA2	1.8772	1.9004	1.6588	3.1024	3.0554
KCNA3	4.6748	5.8848	4.5494	6.1146	6.417
CD53	2.6682	3.6612	3.2154	4.1586	4.2916
LRIF1	6.3692	9.1118	8.8732	8.3826	7.0932
DRAM2	8.5414	10.9452	8.614	11.201	8.443
CEPT1	1.3522	1.1848	2.6314	14.0812	12.1452
DENND2D	5.8438	7.036	6.504	6.7604	5.7602
CHI3L2	8.8006	9.5236	9.909	12.2846	11.7282
CHIAP2	8.499	8.4504	7.511	8.9716	9.2838
CHIA	13.1606	10.266	10.2214	14.5968	13.6572
PIFO	3.6586	4.2998	5.768	11.1622	8.1774
PGCP1	6.1734	6.4816	5.5016	6.2892	6.6666
OVGP1	15.2302	15.4192	11.3152	19.0318	16.4196
WDR77	3.3788	4.1654	3.4666	3.3434	4.3464
ATP5F1	2.4746	1.4554	2.1046	6.0888	5.796
C1orf162	9.6946	11.9206	10.4838	14.0246	11.5616
TMIGD3	9.646	8.403	8.597	9.5644	11.7872
ADORA3	7.1468	7.425	6.4962	10.3588	8.9968
LINC01160	10.4292	10.306	9.1044	10.3234	11.2518
RAP1A	2.3326	2.3452	3.9174	12.0272	10.546
FAM212B	9.2892	9.2722	8.4568	11.635	9.8086
FAM212B-AS1	1.978	2.6582	3.4728	9.3854	9.5266
DDX20	5.7494	4.3356	6.2266	17.1614	14.5288
KCND3	1.8202	2.9726	2.496	3.2078	3.1406
KCND3-IT1	13.1286	14.915	10.6678	17.4712	16.8444
KCND3-AS1	10.3882	11.4574	7.7502	12.5674	13.6374
LINC01750	2.9374	5.0376	3.755	6.2898	5.5654
CTTNBP2NL	2.7494	5.1154	6.2572	14.7474	14.1074
MIR4256	9.9392	12.613	11.001	14.0606	14.1824
WNT2B	0.4216	1.351	1.4186	3.7956	3.4574
ST7L	3.988	4.0556	3.0228	4.1268	3.2004
CAPZA1	1.1952	1.0502	1.061	11.6836	9.78
MOV10	1.0262	0.8082	1.707	7.9314	5.1954
RHOC	1.6416	1.775	2.396	4.6838	4.4982
PPM1J	2.1112	3.6758	3.5196	11.0078	10.834
FAM19A3	1.483	2.396	3.009	6.674	5.0544
LINC01356	7.7606	9.7938	7.5066	13.6952	12.3448
SLC16A1	8.3102	9.9264	9.3972	11.1882	9.7464
AKR7A2P1	13.3028	13.3744	12.547	16.0864	14.0674
SLC16A1-AS1	7.7874	7.7908	8.3404	14.048	13.68
LRIG2	1.4864	1.317	1.829	11.0816	10.737
MAGI3	6.907	6.7484	8.0898	14.3012	13.0462
PHTF1	11.8212	12.8618	9.724	8.5728	12.6042
RSBN1	2.9544	3.5868	3.8854	6.2056	3.9164
AP4B1-AS1	2.9416	2.1614	4.035	12.7868	9.7098
PTPN22	0.5286	1.032	2.2012	12.93	8.9088
BCL2L15	7.5462	8.2356	6.7884	8.5662	9.7796
AP4B1	10.8388	15.7296	10.332	13.447	11.1674
DCLRE1B	3.3724	2.9098	3.4372	10.9762	8.2968
HIPK1-AS1	0.8448	1.1786	2.117	16.4988	16.4012
HIPK1	9.5674	9.0824	8.5006	12.8138	10.7012
OLFML3	0	0	0	0	0
SYT6	6.9272	5.4684	4.1526	6.6306	6.1708
TRIM33	5.3932	4.7826	4.8962	7.6632	5.2984
BCAS2	14.437	16.687	14.5606	17.461	14.3374
DENND2C	3.6728	5.8792	4.5188	14.9796	18.0746
AMPD1	0.884	4.4706	3.521	6.887	6.3002
NRAS	7.0584	8.5534	7.6666	9.573	8.5714
CSDE1	1.058	1.0572	1.2782	6.3648	4.6856
SIKE1	13.8398	14.9594	11.3582	17.0202	12.1128
SYCP1	8.9976	8.2186	7.5826	9.9504	9.7566
TSHB	12.1332	13.0252	9.0346	12.1528	13.3146
TSPAN2	4.7022	6.2728	5.2196	8.3148	7.1944
NGF	5.604	7.2248	4.4578	8.2704	7.4486
VANGL1	0.4086	0.4116	0.848	3.3482	3.288
CASQ2	6.67	5.9224	5.3524	7.3538	7.3614
NHLH2	2.0156	2.9506	1.602	3.6806	2.424
LINC01649	10.0762	9.6226	8.2376	9.8976	10.429
SLC22A15	2.626	5.5158	8.2174	16.6584	15.4728
MAB21L3	9.2424	8.9942	6.5652	12.3754	11.9206
ATP1A1	0.9754	1.0656	1.509	6.357	6.2598
ATP1A1-AS1	3.8216	3.5964	3.2234	4.2442	3.0852
LINC01762	9.752	9.5812	7.6248	10.8202	9.6378
CD58	7.6762	7.3798	7.7852	11.835	9.934
IGSF3	1.482	1.9658	2.883	6.2004	6.8582
MIR320B1	4.0502	5.5726	6.9422	9.3778	11.19
C1orf137	9.36	10.627	6.6438	13.4616	12.8554
CD2	9.3476	11.185	7.7088	9.6632	10.5468
PTGFRN	2.4632	4.38	5.0298	10.3852	13.3958
CD101	8.2692	8.5996	7.9958	10.4736	10.4918
TTF2	5.6152	6.279	7.0496	14.7738	11.69
MIR942	3.447	3.0814	2.5014	3.7458	3.508
TRIM45	7.2852	8.4914	7.8256	8.7228	8.1332
VTCN1	4.257	8.1474	4.5272	8.2946	8.2484
LINC01525	9.2504	10.6188	7.5774	11.4026	11.6828
MAN1A2	0.6084	0.7	1.6252	10.9668	9.8514
FAM46C	1.1648	2.1544	2.724	5.4798	6.0758
GDAP2	10.413	10.8772	11.5026	11.4936	11.0332
WDR3	2.6652	2.4652	4.148	11.3822	9.1136
SPAG17	5.5028	7.295	4.386	6.4304	5.1386
TBX15	6.7466	7.2518	4.9908	8.2188	7.52
WARS2	12.1116	10.9278	10.8864	12.3722	10.6434
WARS2-IT1	10.8296	11.3762	10.5028	13.6184	11.0536
LINC01780	7.9472	8.9524	8.5686	11.7768	11.2926
HAO2	11.768	13.4862	9.258	14.2698	14.5328
HAO2-IT1	11.7632	13.5116	9.2062	14.2678	14.5076
HSD3B2	8.9758	7.4192	7.0152	10.882	9.6984
HSD3B1	7.436	7.2124	5.9028	9.566	7.4178
HSD3BP4	4.0538	5.385	4.8078	7.0904	6.8134
LINC00622	6.5642	5.8556	5.5602	7.216	8.865
ZNF697	2.2024	3.6788	2.3004	2.3152	2.4508
PHGDH	0.918	0.9658	1.728	12.61	10.7922
HMGCS2	5.2758	5.8306	4.6344	7.349	6.4632
REG4	7.0626	6.3414	6.5074	7.2008	6.9808
NBPF7	5.7152	5.7416	5.2566	6.0666	6.8294
ADAM30	10.16	9.1762	6.8896	12.9018	12.6114
NOTCH2	7.1656	7.6258	6.455	11.8552	6.8064
FAM72B	0.1184	0.0278	0.0698	1.9582	0
HIST2H2BA	0.4556	1.35	0	0.6146	0.9714
FCGR1B	0.4924	0.4436	0.371	2.8952	1.259
SRGAP2-AS1	0	0	0	0.462	0
SRGAP2B	0.3076	0.6866	0.1172	0.5736	0.6442
SRGAP2C	0.3076	0.6866	0.1172	0.5736	0.6442
EMBP1	4.8544	6.277	3.7228	10.8522	7.6412
ANKRD20A12P	2.1336	1.1354	1.7082	3.5782	2.417
MIR6077	0.9	0.6334	0	0.6734	2.5332
LINC01138	0	0	0	0.2228	0
PPIAL4G	1.3532	0.3002	0.48	2.8586	1.364
FAM72D	0	0	0	0.2044	0.2998
FAM72C	0.8602	0.4	0.6	1.2046	0.2998
NBPF20	0	0	0	0	0
LINC00623	0	0	0	0.3334	0
LINC00869	0	0	0	0.3334	0
PFN1P2	1.1512	2.559	2.3604	3.211	2.7786
NBPF9	1.1678	2.5168	2.4104	3.24	2.783
PDE4DIP	2.7316	2.5274	3.5768	6.0316	3.0018
SEC22B	4.3096	3.3202	3.7876	13.848	11.7388
NOTCH2NL	1.1776	1.2648	1.8782	4.8966	5.3522
NBPF10	5.2034	5.3386	4.6238	5.46	4.4632
LINC01719	0.8768	0.5834	0.8286	5.0164	3.8576
HFE2	12.649	12.45	11.654	17.2764	15.0538
TXNIP	0.7592	1.0312	1.7178	9.593	7.2862
POLR3GL	5.0442	4.5108	3.101	14.68	12.0892
ANKRD34A	3.4582	3.6228	4.7316	21.2336	14.2824
LIX1L	2.2186	2.4754	2.1768	5.0534	5.199
RBM8A	2.5212	3.0724	3.3552	12.057	10.6198
PEX11B	0.6204	0.9558	1.1392	6.9084	5.0028
GNRHR2	0.9306	1.3006	1.8466	12.0622	8.1908
ITGA10	10.205	11.321	8.0488	12.4502	10.0904
ANKRD35	1.9884	5.9062	3.7588	7.934	5.0908
PIAS3	0.4732	1.0202	1.8378	8.0366	11.0018
MIR6736	6.9382	7.9674	7.2804	9.0344	6.1288
NUDT17	5.516	5.4096	8.3132	15.6008	13.4532
POLR3C	5.7026	5.7842	8.9744	17.814	16.4078
RNF115	2.0078	1.3358	1.9246	13.321	12.0424
CD160	11.8424	13.7608	11.862	14.8514	12.903
PDZK1	11.1024	8.6716	10.642	14.371	12.8236
GPR89A	0.8522	1.5676	0.8876	1.951	1.3496
PDZK1P1	0	0	0	0	0
PDE4DIPP1	0	0	0	0	0
NBPF12	1.1056	1.238	1.4218	2.0524	2.1602
RNVU1-8	4.0406	2.6644	2.4796	14.727	14.9556
NBPF13P	9.2184	8.6444	6.3636	10.0388	9.4922
PRKAB2	5.1386	5.2328	6.3532	8.0162	7.3666
CHD1L	2.3632	2.3012	2.5992	6.6086	6.1688
PDIA3P1	2.017	2.0464	2.0532	9.724	9.1152
FMO5	5.3464	5.4878	4.6568	6.4392	5.6936
LINC00624	9.1104	11.426	8.6896	10.3552	10.7104
BCL9	6.212	5.9654	5.9848	10.822	10.6122
ACP6	9.7096	10.469	8.8654	10.5434	9.1044
GJA5	8.0756	9.0542	7.0086	9.9418	10.0696
GJA8	10.7616	10.6518	8.6142	13.5186	13.7162
GPR89B	6.801	6.5478	6.1264	7.8992	7.0582
NBPF8	0	0	0	0	0
NBPF11	0	0	0	0	0
MIR5087	3.6514	3.1008	3.1556	11.269	14.2626
RNVU1-19	0.0208	0	0	1.1136	0
PPIAL4F	0	0.5	0.4	0.75	0.5
PPIAL4E	0	0.5	0.4	0.75	0.5
PPIAL4D	0	0.5	0.4	0.75	0.5
NBPF14	0.2666	1.3546	0.0148	0.911	1.1074
NBPF25P	0.2666	1.3546	0.0148	0.911	1.1074
NBPF15	0.3072	0.3222	1.0438	6.8214	4.8472
DRD5P2	2.3208	1.99	1.4952	3.2664	3.2782
FAM231D	2.2644	3.2098	2.1496	3.42	3.0252
FCGR1CP	1.4742	2.4236	1.8822	4.177	3.4106
PPIAL4C	0	0	0	0	0
PPIAL4A	0	0	0	0	0
RNVU1-20	0.8998	3.0202	2.6052	2.6904	1.1218
FCGR1A	3.6484	5.2818	2.3248	3.3408	4.5578
HIST2H2BF	1.9524	3.3308	1.4806	2.284	2.3648
HIST2H3D	1.5392	0.699	0.9368	5.1086	3.014
HIST2H4B	0	0	0	0	0
HIST2H4A	0	0	0	0	0
HIST2H3C	1.5046	1.1564	1.7406	5.1954	3.1906
HIST2H3A	1.5046	1.1564	1.7406	5.1954	3.1906
HIST2H2AA4	2.9614	2.2642	3.0668	6.8602	4.5524
HIST2H2AA3	2.9614	2.2642	3.0668	6.8602	4.5524
HIST2H2BC	3.0796	2.073	2.5876	5.2402	4.1602
HIST2H2AC	1.9164	1.1526	1.4432	9.0186	7.4326
HIST2H2BE	2.104	1.3604	1.7582	12.474	9.4796
HIST2H2AB	1.6114	1.2202	1.5994	16.027	13.6894
BOLA1	5.11	6.244	7.6466	23.4302	21.1998
SV2A	2.8994	4.3786	4.098	5.9544	4.6362
SF3B4	0.5018	0.4638	0.54	5.9094	5.2072
MTMR11	0.121	0.1902	0.2564	2.6014	2.7256
OTUD7B	2.276	3.1134	2.0978	3.458	2.6276
VPS45	0.842	0.8478	1.159	11.426	10.407
PLEKHO1	3.9202	5.2838	8.4406	12.177	9.1126
ANP32E	10.6032	10.451	10.4548	10.6858	8.4132
CA14	1.9328	4.6682	5.4704	12.6572	9.7252
SNORD13C	1.1372	2.1402	3.1822	5.6876	3.818
APH1A	1.522	1.2022	1.8992	6.2742	5.2878
C1orf54	1.8506	1.3574	2.4632	8.697	7.6028
CIART	3.4064	4.457	3.8348	6.4608	7.7904
MRPS21	2.1724	3.2008	3.5426	17.4168	16.3468
PRPF3	4.2456	3.8728	4.2548	23.8188	22.5774
RPRD2	2.8698	2.763	3.7558	24.4604	15.4352
TARS2	2.3498	3.0972	3.9846	15.698	13.9458
MIR6878	2.374	3.0506	3.753	16.0054	11.213
ECM1	4.9436	5.5526	3.9244	8.5082	4.9908
FALEC	3.3168	5.4962	6.0194	12.2628	9.8922
ADAMTSL4	3.9148	5.7208	6.9694	12.5138	12.498
MIR4257	3.3804	4.3814	4.3156	7.7236	8.4218
ADAMTSL4-AS1	0.8954	0.8992	1.699	6.2054	4.5528
MCL1	0.9656	0.7626	2.0208	6.443	5.5408
ENSA	1.6096	2.245	3.886	8.4586	6.483
GOLPH3L	16.3688	17.5834	14.5072	17.395	13.1674
HORMAD1	1.8466	2.502	2.2388	10.3572	9.3832
CTSS	11.282	13.171	11.799	15.4284	13.752
CTSK	15.1226	19.0368	13.659	21.0754	18.8994
ARNT	4.9782	5.238	3.679	4.1228	3.9118
SETDB1	1.949	1.725	1.8884	13.917	12.9992
CERS2	2.2954	2.9472	3.9412	3.9088	3.3386
ANXA9	3.7568	4.908	4.2582	9.7734	8.2082
MINDY1	6.7752	6.5032	5.3628	8.1346	6.6584
PRUNE1	0.9452	1.2842	1.6874	4.8626	5.367
BNIPL	8.8048	8.7192	9.6242	12.6948	9.7358
C1orf56	1.9586	2.778	4.1138	16.3968	12.2934
CDC42SE1	1.882	1.6202	2.7886	6.7236	5.0368
MLLT11	0.958	0.6972	1.3646	4.556	3.5892
GABPB2	2.1182	2.3116	1.9364	10.6496	9.2058
SEMA6C	4.1766	5.8388	4.743	7.268	5.8038
TNFAIP8L2	9.629	12.4368	11.1932	17.8018	18.115
LYSMD1	2.6	3.0434	2.841	8.8752	7.0046
SCNM1	2.247	2.6766	2.393	8.1202	6.1386
TMOD4	0.9742	1.8826	2.8236	4.5426	4.2588
VPS72	10.6362	11.7074	9.3158	14.8808	10.4486
PIP5K1A	6.9622	7.7414	9.2112	21.538	17.1716
PSMD4	4.8336	5.1364	5.639	19.7888	16.4242
ZNF687	1.9758	1.4578	1.8954	16.615	14.0492
PI4KB	3.521	4.4848	3.9346	4.699	3.543
RFX5	0.8738	1.4344	2.486	10.9842	9.954
SELENBP1	12.2692	13.8784	10.6194	9.3514	12.7202
PSMB4	1.8712	1.9558	4.2264	22.9672	19.1148
POGZ	0.895	0.6292	1.1926	3.7056	2.618
CGN	1.5376	3.5236	5.436	10.2692	10.4684
TUFT1	0.6956	1.2794	0.935	5.3738	5.0366
MIR554	1.1362	2.005	1.786	12.5276	8.962
SNX27	1.9078	2.7812	7.0136	16.7408	16.4846
CELF3	9.1916	8.0754	7.8226	8.6584	8.6196
RIIAD1	1.3196	3.5628	2.903	4.8298	4.7354
OAZ3	0.9888	1.0734	1.7146	7.2484	5.7748
MRPL9	0.9486	1.0132	1.5786	6.2954	4.9658
TDRKH	3.7996	5.168	3.2052	6.5522	5.6306
TDRKH-AS1	3.3922	6.8622	6.505	14.8934	14.1664
LINGO4	0.568	0.7956	0.7438	0.7096	0.467
RORC	6.9678	6.919	6.3016	8.5422	6.2954
C2CD4D	6.0196	8.3102	7.8756	15.9592	14.8366
THEM5	7.3016	8.2498	5.3692	9.4542	9.0542
THEM4	11.9622	11.4242	10.2256	13.2148	12.2698
S100A10	5.145	4.4094	4.853	10.9686	8.465
NBPF18P	8.0838	8.8982	6.445	11.0464	9.7592
S100A11	0.9902	2.0684	1.8172	12.9522	11.9982
TCHHL1	6.9478	8.9076	4.049	9.4524	9.2888
TCHH	1.0926	1.235	1.3236	1.2252	1.641
RPTN	4.7124	4.4838	3.4208	7.3644	5.1508
HRNR	5.5338	6.4996	4.337	5.003	6.1068
FLG	1.189	1.6196	1.2482	1.51	1.479
FLG-AS1	2.2074	2.1404	1.2864	2.2876	2.2022
FLG2	0.3892	0.811	0.5754	0.1766	0.3376
CRNN	7.274	6.9932	5.9342	9.4208	8.1656
LCE5A	6.7554	7.4018	6.7136	9.3896	9.707
CRCT1	6.5294	6.133	5.1726	8.1636	9.2964
LCE3E	3.893	4.786	3.4038	3.8692	4.5768
LCE3D	5.3778	5.9994	4.3592	6.2016	6.6156
LCE3C	4.0236	3.6772	2.6268	5.3746	3.5272
LCE3B	2.0834	2.911	1.4254	3.2524	2.7522
LCE3A	2.7694	3.4924	1.9966	4.2212	3.1454
LINC00302	9.2144	10.3138	8.1544	10.4868	10.95
LCE2D	1.3374	2.7206	1.7106	3.0972	2.5646
LCE2C	5.5106	5.0292	4.3944	5.917	6.2074
LCE2B	4.727	4.3892	4.077	6.464	5.974
LCE2A	3.3556	4.4264	3.5994	6.393	3.599
LCE4A	8.3232	8.8666	7.3184	10.7318	9.3294
C1orf68	7.6878	8.3922	6.3714	8.5306	8.613
KPRP	6.0386	7.0846	5.661	9.8308	9.8396
LCE1F	5.5534	5.8352	4.1728	5.9734	5.709
LCE1E	6.8634	7.1904	4.6206	8.9772	8.1484
LCE1D	7.1906	7.291	6.0616	11.7216	10.6936
LCE1C	3.9522	3.7586	3.73	5.6952	4.9916
LCE1B	7.4844	6.771	6.1176	9.4902	9.232
LCE1A	5.0474	4.092	3.3618	5.1714	5.3946
LCE6A	5.6736	4.962	4.8082	6.2836	6.6654
SMCP	5.7986	6.4496	4.7352	8.3708	8.6812
IVL	6.085	6.1686	4.2884	6.532	5.872
SPRR4	6.8112	6.5842	5.1244	8.3396	7.5314
SPRR1A	7.234	8.486	5.425	9.318	9.9936
SPRR3	6.7922	6.6416	5.077	8.7514	9.4236
SPRR1B	7.5516	6.3916	4.6374	9.5948	8.9956
SPRR2D	6.7644	8.3926	4.5736	10.8642	9.8382
SPRR2A	6.2078	6.713	5.118	8.7984	8.4364
SPRR2B	5.2962	5.449	4.2872	7.103	5.6936
SPRR2E	6.4322	6.5104	4.6312	7.2392	7.0506
SPRR2F	5.3154	4.772	2.8146	6.8772	4.712
SPRR2C	7.9392	8.3984	6.0138	9.926	9.783
SPRR2G	7.1308	5.6722	4.9878	7.5968	7.768
LELP1	7.0714	7.74	6.595	9.0508	8.5194
PRR9	10.9682	11.4016	9.1192	14.8546	13.6972
LOR	5.2746	5.7544	5.826	8.8052	6.2088
PGLYRP3	7.7864	8.9994	8.9148	11.6014	10.7112
PGLYRP4	6.5706	7.5774	4.9866	6.998	8.5466
S100A9	6.7542	7.0212	6.2694	9.889	9.4396
S100A12	12.4182	13.2114	9.8928	14.7266	14.9294
S100A8	3.4678	4.6498	3.844	6.1042	4.8012
S100A7A	7.679	4.9288	5.1488	6.4306	5.7456
S100A7L2	6.9488	9.0726	6.8382	6.9754	8.3988
S100A7	5.789	6.612	4.662	8.5696	7.5508
S100A6	1.1238	2.115	2.7224	4.4788	4.8634
S100A5	0.8628	1.4776	1.7546	2.1608	2.143
S100A4	2.5126	2.8536	2.979	4.2962	4.5542
S100A3	3.779	4.0136	3.6548	8.5244	8.1506
S100A2	7.3946	4.8056	3.3308	17.6908	15.576
S100A16	2.0014	1.1842	1.0116	6.4408	6.0828
S100A14	2.5108	1.9774	1.933	8.3258	7.1342
S100A13	11.3516	10.6428	8.3546	21.4364	18.4708
S100A1	4.1898	4.3014	5.029	19.6842	14.3568
CHTOP	3.2476	2.3308	2.1188	7.302	5.4404
SNAPIN	1.5368	2.6176	4.8786	14.5264	12.5894
ILF2	1.0632	1.7442	3.5998	7.739	9.0634
NPR1	6.6678	8.9262	10.1516	11.8374	7.4822
MIR8083	9.1938	8.749	6.4886	9.5018	11.6064
INTS3	1.067	0.8762	1.4966	15.8138	15.9582
SLC27A3	0.1616	0.2044	0.3982	0.9084	1.1136
GATAD2B	3.3018	5.0426	2.6954	4.1798	2.3542
DENND4B	7.7612	8.9966	8.205	10.1506	7.6966
CRTC2	0.3126	0.496	1.192	4.4208	3.8442
SLC39A1	1.1398	0.9488	1.8164	3.8506	3.8442
MIR6737	5.0284	4.9198	5.995	8.2168	6.8188
CREB3L4	5.0728	5.0058	6.1218	10.039	8.7198
JTB	3.3586	3.2454	4.4788	11.8944	9.9018
RAB13	2.9056	4.0782	4.945	13.5146	7.7676
RPS27	1.3004	1.1828	1.8108	10.9572	7.2356
NUP210L	0.9776	0.9072	1.8102	12.9192	14.1186
MIR5698	12.7802	15.76	9.5194	19.5746	20.735
TPM3	3.521	4.6628	2.7538	7.4094	6.2038
MIR190B	3.9842	5.92	4.1362	6.2566	4.2784
C1orf189	7.4658	12.7934	9.7834	13.6954	13.889
C1orf43	15.666	19.3932	19.5256	21.333	18.6026
UBAP2L	3.3536	1.3522	2.488	16.569	14.2288
SNORA58B	4.6262	4.5646	3.7366	4.001	4.2594
HAX1	0.6112	0.785	0.9544	6.929	4.5966
AQP10	14.4088	12.0168	11.6162	20.9508	17.3362
ATP8B2	0.9472	1.4076	1.1944	4.3104	3.895
IL6R	1.1432	2.4042	2.8288	10.4044	9.4264
SHE	7.4736	7.4494	5.3852	8.2856	6.3022
TDRD10	3.4352	5.3304	4.6038	8.3256	6.045
UBE2Q1	2.9428	3.4766	3.0994	4.6712	4.3
UBE2Q1-AS1	1.5524	2.0742	1.7226	2.664	1.6832
CHRNB2	8.3422	15.0918	12.1534	15.3172	11.4544
ADAR	3.8634	3.8068	4.2156	4.683	3.8952
KCNN3	2.0048	4.1472	2.1012	3.5368	4.2476
PMVK	15.9294	17.0858	17.0486	17.2864	13.5638
PBXIP1	8.1718	8.4388	7.4144	8.4846	8.7232
PYGO2	1.5776	1.3814	1.366	2.9798	3.414
SHC1	1.68	1.5154	2.1056	6.5122	5.7308
CKS1B	6.4466	5.5254	4.5406	6.1258	6.8558
MIR4258	6.5064	5.6054	4.5664	6.0512	6.7126
FLAD1	2.03	2.4022	3.7388	11.2624	8.1714
LENEP	13.4618	13.1792	11.4094	13.653	11.334
ZBTB7B	0.4088	0.3658	0.5152	5.6396	4.4334
DCST2	2.6312	3.7798	2.4116	11.7254	11.3578
DCST1	8.954	8.8904	9.4592	10.1144	10.7214
DCST1-AS1	1.1148	2.8576	4.8428	10.526	9.1542
ADAM15	1.0724	2.732	4.9156	8.736	7.5486
EFNA4	1.7452	2.868	4.2204	9.447	8.2614
EFNA3	0.949	1.4516	2.2026	4.2034	3.286
EFNA1	1.333	2.1402	3.934	10.8174	8.7368
SLC50A1	1.0596	0.9356	0.8942	4.2722	2.5722
DPM3	3.99	4.6036	6.268	25.211	27.5622
KRTCAP2	0.3988	0.5786	0.9102	4.2508	3.3654
TRIM46	0.5414	0.7464	0.9578	5.4926	4.6518
MUC1	0.7224	0.8462	0.6526	2.1088	2.226
MIR92B	0.7786	0.9086	0.8842	1.409	1.1482
THBS3	0.931	1.3016	1.186	3.582	2.7764
MTX1	3.1902	2.5102	2.965	8.7662	8.8162
GBAP1	4.3084	5.6532	5.3568	5.827	4.1714
GBA	1.4692	3.2864	2.9462	6.9132	5.5988
FAM189B	3.6358	4.1464	4.6648	9.814	9.0848
SCAMP3	1.0388	1.1378	1.7296	6.4182	5.861
CLK2	0.967	1.1044	1.3888	4.1012	3.7944
HCN3	1.019	2.1682	3.2182	8.3708	8.3218
PKLR	6.7002	6.4802	5.452	6.9348	5.4798
FDPS	6.1858	5.8384	9.5068	23.8566	21.1436
RUSC1-AS1	1.5542	4.4634	5.8998	11.4362	7.1304
RUSC1	0.6148	1.3096	1.6716	6.9596	3.2594
ASH1L	7.7256	8.2004	8.2658	8.622	8.844
MIR555	9.1132	10.6164	8.3962	11.348	7.8164
POU5F1P4	14.9202	17.5534	17.0716	20.8014	18.499
ASH1L-AS1	3.3036	2.1854	2.6828	12.6372	10.2026
MSTO1	2.8882	3.4136	2.9914	19.2148	13.325
MSTO2P	2.8908	3.4142	2.9968	19.2134	13.3022
YY1AP1	15.3802	15.1324	15.574	18.25	12.8994
SCARNA26A	12.9886	16.8478	15.082	16.015	14.2836
DAP3	4.644	1.9898	3.6366	13.8888	12.853
GON4L	8.9546	11.6554	10.5372	11.1918	8.5042
SCARNA26B	14.0782	18.904	13.6376	17.392	13.7086
SYT11	4.9462	4.2726	5.9076	15.1896	11.6174
RIT1	12.9956	12.895	9.5324	13.984	11.8318
KIAA0907	0.457	0.9706	1.8102	6.6734	6.0902
SNORA80E	11.2212	11.7582	11.6212	11.1188	10.4302
SCARNA4	12.9778	15.7084	14.0516	13.4194	13.9472
RXFP4	4.349	5.318	5.3474	11.5764	8.7268
ARHGEF2	4.0236	4.5428	3.07	5.1414	5.19
MIR6738	11.1594	11.0532	9.2768	11.3322	9.0176
SSR2	9.5492	15.1574	11.7674	14.1948	13.4144
UBQLN4	9.7042	11.2884	8.9054	14.1174	10.2648
LAMTOR2	4.7186	4.4404	5.0214	13.356	11.3796
RAB25	3.4702	4.144	4.5254	16.3808	13.2654
MEX3A	1.6838	1.7454	1.5726	3.8028	3.65
LMNA	1.6596	1.6102	4.2298	14.8076	15.4486
SEMA4A	10.796	15.7138	11.9744	18.2652	14.5674
SLC25A44	2.7528	4.3512	7.3326	17.5558	11.9402
PMF1-BGLAP	5.2924	4.585	4.801	13.116	10.5356
PMF1	5.2924	4.585	4.801	13.116	10.5356
BGLAP	7.9448	8.819	7.5564	9.4974	6.504
PAQR6	0.7046	2.4742	1.7968	2.993	1.0582
SMG5	3.9184	4.1234	4.814	6.4986	4.8418
TMEM79	4.3262	3.9618	4.3254	7.3882	6.6754
GLMP	1.3908	2.3006	3.86	9.8568	10.3556
VHLL	2.46	3.9614	6.38	17.365	14.2854
CCT3	9.8822	10.438	9.7788	12.1008	7.998
TSACC	3.9296	3.4172	3.4696	12.233	11.1392
RHBG	8.1362	8.8444	9.058	14.798	13.7306
C1orf61	7.1064	7.1388	7.159	7.6784	8.1142
MIR9-1	0.6652	0.6672	1.266	1.6126	1.0726
MEF2D	9.7154	10.3254	8.9244	10.853	8.3204
IQGAP3	6.4692	7.7642	7.8378	8.9164	9.3966
TTC24	11.702	10.0614	9.8482	16.2752	15.9428
NAXE	0.6514	1.145	1.6768	8.4628	7.6684
GPATCH4	2.1926	1.9996	2.1534	7.1192	6.5838
HAPLN2	11.286	15.2926	12.2628	20.732	19.7766
BCAN	11.0036	11.8004	10.251	13.9348	16.8784
NES	5.3644	6.6478	6.7318	4.8042	4.0106
CRABP2	1.086	4.4688	5.6838	8.565	7.9918
ISG20L2	3.7236	3.8828	3.8882	8.22	7.3548
RRNAD1	4.4544	4.2638	4.1442	12.357	10.2014
MRPL24	3.9098	4.4832	6.1462	8.983	7.7708
HDGF	4.3026	3.6504	3.4098	9.7248	7.6976
PRCC	2.2192	2.0336	2.5376	17.468	17.0452
SH2D2A	14.7716	15.7076	11.6208	14.958	12.1716
INSRR	1.0812	1.568	1.6404	2.2116	2.6084
NTRK1	0.5196	1.7116	2.193	2.2388	2.8098
PEAR1	13.8038	15.3162	9.2176	17.1538	17.124
LRRC71	5.0916	5.801	5.3848	8.761	8.8324
ARHGEF11	1.6644	2.2364	1.6296	2.0126	1.281
MIR765	2.4452	3.5816	2.6556	3.0556	2.4916
ETV3L	8.6656	8.4524	9.0394	11.6444	10.3272
CYCSP52	4.6998	4.97	4.7664	4.819	3.8814
ETV3	0.4276	0.3816	1.4382	6.0962	4.9732
FCRL5	11.6828	12.354	10.7374	14.0022	13.227
FCRL4	10.5012	11.8028	9.8994	14.0838	15.15
FCRL3	7.6176	6.8038	5.5756	10.724	9.9544
FCRL2	9.2098	9.3006	8.1894	14.1814	13.424
FCRL1	11.0206	11.3356	7.187	15.6224	12.3392
CD5L	6.9444	7.0592	5.2408	9.2134	9.5604
KIRREL	3.3334	4.4294	3.0508	5.325	5.1658
KIRREL-IT1	7.696	9.197	4.5656	11.1018	12.1412
LINC01704	13.7756	15.1328	12.0544	16.9904	17.313
CD1D	3.3356	4.427	4.9376	6.926	6.2942
CD1A	7.3034	7.382	6.0174	9.7318	8.2468
CD1C	7.8096	8.1454	7.0266	10.2288	8.349
CD1B	8.0924	7.6042	6.8634	9.9292	6.5466
CD1E	6.602	4.2804	3.2948	8.0242	7.331
OR10T2	8.1442	5.4562	5.7988	9.5448	7.312
OR10K2	6.009	4.8054	3.3406	6.8404	7.9386
OR10K1	6.3046	6.555	4.118	6.7426	6.8728
OR10R2	6.1978	5.8996	5.8832	7.2854	7.144
OR6Y1	6.6114	9.6342	7.261	9.2706	10.483
OR6P1	3.8744	5.836	4.075	5.6268	6.0522
OR10X1	8.7342	8.895	6.5538	10.4568	11.0682
OR10Z1	7.2566	8.63	5.7708	10.481	8.9194
SPTA1	7.2918	9.7226	5.5428	10.3926	8.1904
OR6K2	4.08	4.4858	3.579	8.3974	6.4764
OR6K3	6.4554	5.518	5.4436	6.7822	7.4412
OR6K6	8.764	10.7846	6.3562	12.0786	11.478
OR6N1	5.0226	5.7908	4.3142	7.5016	5.8922
OR6N2	10.7066	9.6128	10.0622	12.529	11.339
MNDA	6.6626	7.6852	6.8162	11.7888	10.912
PYHIN1	10.6872	10.529	8.6716	13.4596	11.198
IFI16	5.7756	7.0874	6.522	8.7072	10.0818
AIM2	9.078	11.3294	8.3898	11.0578	10.0788
CADM3	4.1716	4.5632	3.6876	5.7552	5.1472
CADM3-AS1	1.3704	1.5494	1.4756	1.8924	2.27
ACKR1	0	0	0	0	0
FCER1A	8.8316	10.3716	8.8194	13.29	10.8346
OR10J3	6.927	7.8936	5.5198	8.031	7.913
OR10J4	6.0158	5.7378	4.9172	8.1976	8.9944
OR10J1	5.2238	5.9822	4.8324	7.4226	7.6734
OR10J5	4.0226	4.0884	2.1482	5.4408	3.7158
APCS	3.9212	4.7028	4.9476	5.7952	4.8222
CRP	9.2032	9.993	7.1826	10.2106	9.949
DUSP23	4.4466	4.7454	4.6918	9.3092	7.2834
FCRL6	8.5614	9.8272	7.2694	9.4936	9.4464
SLAMF8	8.4852	8.31	7.4432	10.4496	9.143
VSIG8	2.0096	3.0406	2.9952	7.3764	6.839
CFAP45	4.9278	5.2054	4.1808	7.6698	7.081
MIR4259	5.7128	6.2754	6.6078	11.4978	12.6146
TAGLN2	0.842	0.9124	1.7148	6.2146	6.078
IGSF9	0.2016	0.1274	0.3056	1.9962	1.988
SLAMF9	9.3526	7.7268	6.9036	9.6344	7.6884
LINC01133	13.727	13.3142	10.4646	17.5008	15.0938
PIGM	2.7966	3.0872	3.0938	9.927	8.1218
KCNJ10	3.793	4.422	2.649	5.4674	5.1478
KCNJ9	7.1196	8.858	7.1622	11.445	9.9454
IGSF8	1.0848	2.4858	4.073	5.9098	4.2116
ATP1A2	5.0688	5.4376	4.443	5.562	4.7874
ATP1A4	17.3678	19.5274	12.3412	19.4404	20.6132
CASQ1	3.9196	3.8302	2.4226	5.342	7.9982
PEA15	0.6006	0.4818	1.8576	7.0464	6.9416
DCAF8	1.2412	1.6068	1.4782	1.6174	1.2486
PEX19	5.8418	6.2998	6.4042	8.3202	7.7922
COPA	13.894	12.8374	9.5286	10.5318	9.011
SUMO1P3	10.1676	10.9942	9.433	10.8052	9.6476
NCSTN	2.0832	1.192	1.8804	11.9164	9.9736
NHLH1	5.1012	5.4786	4.1158	6.1228	5.7978
VANGL2	2.6648	3.4954	4.2436	8.9528	6.32
SLAMF6	9.6684	9.1266	8.7212	11.7372	10.746
CD84	10.104	8.7688	8.977	13.0612	11.5548
SLAMF1	6.625	6.9992	6.4646	7.3704	7.1282
CD48	6.9832	7.6582	7.4092	10.0114	8.283
SLAMF7	11.8672	13.8112	10.3498	14.8698	17.532
LY9	7.7102	9.2868	8.6396	11.5378	10.4114
CD244	8.9234	11.179	6.677	10.947	12.0964
ITLN1	10.5116	9.9754	10.0462	12.9458	11.7916
ITLN2	10.8486	11.0164	8.8622	13.362	13.1508
F11R	10.3814	9.3898	9.5162	11.7488	10.1524
TSTD1	1.9432	2.9792	2.8192	4.8074	4.9676
USF1	0.2796	0.3748	0.3968	3.075	3.2158
ARHGAP30	1.0104	1.0962	1.5092	5.6626	7.7456
NECTIN4	2.8394	3.7074	3.75	6.8204	6.0286
KLHDC9	2.5212	2.7824	3.372	5.7088	4.7376
PFDN2	3.7144	5.0848	7.686	12.5982	11.2814
NIT1	5.6274	4.5338	6.91	21.2208	14.9808
DEDD	1.7816	1.8188	3.353	8.448	6.3484
UFC1	2.1336	1.7572	1.7458	19.1034	15.4088
USP21	2.3754	1.783	1.84	6.3668	4.4882
PPOX	0.8606	0.6072	0.7724	1.996	2.169
B4GALT3	0.5076	0.5944	0.7888	4.8748	2.3546
ADAMTS4	7.1246	9.872	9.2714	12.457	10.371
NDUFS2	1.2332	0.86	1.271	5.1058	3.9356
FCER1G	6.3876	7.6968	5.9748	8.084	6.841
TOMM40L	0.9576	1.2462	2.0712	5.5044	5.1948
APOA2	0.9488	1.2364	2.0606	5.515	5.1636
MIR5187	0.7272	0.9202	1.7	3.6868	3.507
NR1I3	0.735	1.6028	2.0448	7.7406	6.1076
PCP4L1	3.1464	4.0288	5.9882	10.0872	4.5804
MPZ	2.0988	3.5434	2.7224	5.101	5.753
SDHC	0.4564	0.4042	0.6748	5.876	4.9862
CFAP126	7.2348	8.0964	7.5008	9.7466	7.882
FCGR2A	8.4856	11.2126	8.383	13.711	13.1486
HSPA6	0.3402	0.1684	0.3732	4.256	4.0478
FCGR3A	0.841	0.444	1.3676	4.1408	3.617
FCGR2C	1.1542	1.8968	0.9922	2.2872	1.8148
HSPA7	1.8342	2.4268	1.8718	2.7552	2.5216
FCGR3B	1.5722	1.7924	1.2	4.3692	2.5026
FCGR2B	1.3008	1.8166	1.8998	1.0292	0.9
RPL31P11	15.2452	18.1228	13.724	23.4204	20.2262
FCRLA	11.1654	11.053	8.3626	14.0112	15.4696
FCRLB	8.6612	8.6382	6.252	10.7864	10.0448
DUSP12	5.1692	3.4218	5.574	20.2848	18.861
ATF6	2.4006	1.5972	2.7336	17.953	15.0812
OLFML2B	7.2056	8.7234	6.9658	9.088	9.2968
NOS1AP	0.7722	1.4638	1.9768	5.8678	4.544
MIR4654	6.5126	7.7792	5.6386	8.9302	8.6594
MIR556	6.4396	6.7868	5.7616	7.4174	5.9946
SPATA46	4.6882	4.9156	3.5596	6.397	5.9554
C1orf226	4.8956	5.829	4.4048	7.47	6.4354
SH2D1B	7.269	8.314	5.8144	9.0508	9.2908
UHMK1	1.503	1.145	2.6486	16.6948	12.6962
UAP1	1.8048	1.2814	3.474	14.634	13.8122
DDR2	8.1848	8.9764	8.2114	10.6546	8.6748
HSD17B7	1.5608	1.5116	1.864	4.9986	5.851
CCDC190	6.6056	8.1964	6.7336	9.8392	10.5678
RGS4	7.4786	7.9642	6.5678	8.4626	8.1178
RGS5	3.9034	4.4562	3.9732	5.9524	4.9056
NUF2	5.779	6.5412	6.5042	22.5994	18.0832
PBX1	1.1456	1.9628	2.7146	8.7438	5.652
LMX1A	3.2604	3.825	3.666	4.8822	4.8114
RXRG	8.8174	9.4402	10.342	10.5914	13.3204
LRRC52	5.6966	6.3198	3.64	7.5472	7.0082
MGST3	0.6946	1.3576	1.3482	12.2754	14.6766
ALDH9A1	8.6	9.1292	9.9362	8.7424	8.3832
TMCO1	12.9688	14.097	11.794	14.8072	12.7556
UCK2	2.0366	1.682	2.096	9.7108	9.7638
MIR3658	4.1604	4.3022	5.3678	5.0174	5.378
FAM78B	2.694	6.6574	3.8158	5.2904	5.8724
MIR921	7.4078	8.4428	7.0492	7.853	9.0492
LINC01675	8.2754	8.0768	7.0578	10.8434	11.192
FMO9P	9.4092	9.6154	7.4224	12.7592	10.4896
POGK	2.2806	2.2566	2.72	10.6434	9.524
TADA1	3.0396	3.21	3.948	3.1574	3.5322
ILDR2	5.3698	4.9682	5.6308	7.7636	4.7486
MAEL	4.459	7.304	9.0102	11.8044	11.3034
GPA33	6.4486	8.3338	5.8276	10.6344	9.9742
DUSP27	10.164	11.1962	7.3226	11.9648	11.0766
LINC01363	8.7872	9.1428	7.9454	9.8334	9.9748
POU2F1	0.8416	0.7648	1.1306	15.6052	14.2934
CD247	3.6724	5.129	3.5372	7.0708	6.523
CREG1	6.2336	8.212	6.2582	8.0356	9.4856
RCSD1	5.385	6.8156	5.8738	12.5398	10.0902
MPZL1	3.5192	3.1484	4.6766	11.6748	8.618
ADCY10	10.9376	10.961	10.8382	10.7132	11.9676
MPC2	8.5262	9.2552	10.2684	10.9044	10.7852
DCAF6	2.7742	1.3758	1.791	10.9652	8.1832
MIR1255B2	7.6968	6.788	6.973	7.888	7.1352
GPR161	5.852	8.8372	7.5196	9.2338	7.0444
TIPRL	3.8672	3.7602	4.4948	22.885	19.06
SFT2D2	4.2224	3.5548	4.9238	13.4114	14.9974
ANKRD36BP1	6.2194	6.405	5.3654	7.1808	6.9036
TBX19	7.2664	6.4454	6.6076	8.8556	8.3234
MIR557	10.6876	12.8642	11.2656	15.8982	14.5758
XCL2	5.2178	5.1492	4.2882	6.7316	5.1348
XCL1	9.3112	8.059	7.3024	11.3042	8.7196
DPT	7.9822	8.179	5.657	6.7928	7.527
LINC00626	13.7822	14.8456	12.1144	17.5688	16.2052
LINC00970	7.2492	7.7528	7.0472	9.9796	12.301
ATP1B1	0.2822	0.3672	0.6994	3.3708	2.5678
NME7	5.1622	5.3822	5.025	5.5736	4.3222
BLZF1	1.1918	1.4386	2.3566	12.9848	10.808
CCDC181	9.1048	9.9874	7.769	9.471	7.8538
SLC19A2	10.7804	12.2584	10.0056	11.6094	11.4706
F5	6.9622	6.5242	4.831	7.193	7.8866
SELP	1.665	2.5362	2.483	3.338	2.9338
SELL	11.7078	12.7648	11.5128	12.2784	12.768
SELE	4.6796	6.8854	6.6928	7.8758	7.2526
C1orf112	1.134	0.8148	0.9578	6.2448	3.7994
METTL18	1.3044	0.9648	1.1958	8.4378	6.2958
SCYL3	3.825	4.2196	3.3898	4.5342	2.7044
KIFAP3	5.9138	9.3988	5.9724	7.9172	7.2254
METTL11B	13.3384	13.0526	8.2726	15.6278	12.3992
MIR3119-2	11.0748	13.048	8.9658	15.3368	13.0788
MIR3119-1	10.6174	12.362	9.4656	13.183	14.5502
LINC01681	6.369	9.2834	7.4396	10.6952	11.3946
LINC01142	11.4122	9.3698	9.4534	13.9582	11.4504
GORAB	2.7922	2.5206	1.736	12.5904	15.1426
PRRX1	2.8214	2.7076	4.1016	4.6772	2.9382
MROH9	11.07	13.3778	13.2702	14.5958	17.7626
FMO3	7.2214	10.7382	5.7104	8.7938	9.8548
MIR1295B	5.7764	6.1308	5.1056	6.331	6.1982
MIR1295A	9.269	9.4184	6.9376	10.244	8.7736
FMO6P	9.5696	10.2542	8.8572	12.2624	11.7378
FMO2	12.1282	13.1008	9.2344	13.9846	11.5234
FMO1	10.9202	15.736	10.0234	12.6786	11.1304
FMO4	2.1292	3.577	2.8024	7.6644	7.0926
TOP1P1	4.7184	4.7004	4.7318	5.2532	5.8416
PRRC2C	2.524	1.5818	2.2768	10.9416	11.8898
MYOC	16.2008	17.2646	12.004	20.153	19.991
VAMP4	8.0328	11.2702	8.485	11.088	9.0206
METTL13	2.3594	1.9124	2.2476	11.1622	10.3118
DNM3	3.4518	6.7354	6.9362	12.9148	11.7006
DNM3-IT1	12.264	14.4586	10.5872	14.9426	14.868
MIR3120	5.3386	4.8358	4.1924	7.2228	5.6542
DNM3OS	4.563	3.698	3.0752	5.7328	3.9094
MIR214	0	0	0	0	0
MIR199A2	3.034	3.7082	2.2562	3.943	4.2494
C1orf105	1.7918	2.2534	1.7898	2.426	2.7898
PIGC	2.1616	1.136	1.7566	6.0394	5.1818
SUCO	1.4306	1.4642	1.6956	7.0734	5.7918
FASLG	11.542	12.2094	9.099	15.7266	15.6516
TNFSF18	6.1578	6.2098	6.4722	7.0856	7.4326
TNFSF4	5.1324	6.0054	3.3704	6.6928	6.8894
PRDX6	2.3488	1.4652	1.9846	5.7752	5.4904
SLC9C2	7.0504	7.2228	5.4132	9.108	7.1548
ANKRD45	9.0582	9.4234	8.2636	12.9618	11.5154
TEX50	7.4546	7.6896	7.8282	8.249	8.468
KLHL20	1.55	1.7134	3.03	15.821	17.6602
CENPL	15.1942	17.809	13.942	18.5952	14.8472
DARS2	1.4562	0.9212	1.1474	9.2894	7.489
GAS5-AS1	2.24	4.1606	7.3674	9.7388	8.8442
GAS5	2.2216	2.9814	2.6324	6.974	6.1656
ZBTB37	2.2314	2.9922	2.6404	7.0552	6.1254
SNORD81	2.2372	2.9938	2.6424	7.0662	6.119
SNORD47	2.2214	2.953	2.5018	6.17	5.6362
SNORD80	2.3812	3.1364	2.6644	6.6372	5.9502
SNORD79	2.3676	3.1042	2.5124	5.8816	4.8486
SNORD78	2.4402	3.1088	2.6062	6.3196	5.6802
SNORD44	2.4158	3.0212	2.5078	6.4934	5.5968
SNORA103	2.4068	3.0008	2.4884	6.5018	5.613
SNORD77	2.3014	2.8782	2.2136	5.7572	4.6702
SNORD76	2.2748	2.8624	2.1966	5.6166	4.673
SNORD75	2.3056	2.88	2.253	6.3712	5.386
SNORD74	2.2354	2.7054	2.4164	8.747	7.1672
SERPINC1	10.0364	8.605	7.7814	9.9304	9.4304
RC3H1	4.3322	4.5166	4.6436	4.7036	4.1154
GPR52	2.3644	3.5452	3.1466	4.0804	3.3206
RABGAP1L	3.8164	7.853	6.3226	9.9596	7.4422
CACYBP	6.5956	4.3904	3.5752	12.4284	11.9752
MRPS14	13.5906	15.4252	14.634	15.2072	11.7402
TNN	8.399	8.6788	7.6748	9.4894	8.9606
KIAA0040	8.8478	8.8256	5.6516	8.0418	7.5232
TNR	5.4324	4.3558	4.3216	5.863	5.1018
LINC01657	7.7412	9.5006	6.8028	9.422	10.5402
RFWD2	6.315	7.658	5.2602	9.0752	4.9288
SCARNA3	9.5328	10.341	8.297	10.6724	8.7968
PAPPA2	11.558	11.924	11.4978	13.9266	12.4884
ASTN1	3.741	4.3798	3.269	5.9712	5.1668
MIR488	5.8182	6.598	7.4282	8.56	7.9364
BRINP2	5.168	4.3234	6.1514	6.2918	6.3282
LINC01645	9.362	8.4576	6.7698	10.3584	8.7444
LINC01741	6.0366	6.0136	4.4164	6.29	5.7526
SEC16B	8.6666	10.6044	8.2802	12.0108	11.0922
RASAL2	0.5784	1.796	2.3294	8.8884	7.136
RASAL2-AS1	0.6444	1.6056	2.9644	8.7184	7.7336
TEX35	7.0836	8.4804	6.5996	8.6596	8.9908
C1orf220	1.261	1.3512	2.4046	7.8094	6.399
MIR4424	16.097	13.522	13.2088	16.4424	17.0614
RALGPS2	1.1678	1.412	1.6864	5.9068	6.4598
ANGPTL1	8.3622	9.3594	8.5716	10.1496	8.8586
FAM20B	1.0018	0.6996	1.6738	7.9732	6.7738
TOR3A	0.7944	0.9864	1.8606	7.3436	6.9418
ABL2	11.3252	12.6198	12.9294	14.3586	9.931
SOAT1	2.4572	3.1382	5.4956	15.3942	16.4242
AXDND1	2.0926	2.3308	2.661	14.8374	15.2208
NPHS2	5.1196	5.6016	4.3748	5.6944	6.081
TDRD5	2.9774	2.985	2.6044	4.3128	5.0952
FAM163A	10.0066	10.5162	9.1858	13.3898	12.2082
TOR1AIP2	7.934	7.1342	6.8494	8.4758	5.7164
TOR1AIP1	2.848	1.854	1.833	8.4192	6.3896
CEP350	2.5776	1.7038	3.3334	15.8688	14.2374
QSOX1	0.9742	1.2506	2.2802	9.2738	10.3054
LHX4	0.7796	3.2398	4.0942	8.1202	8.013
LHX4-AS1	3.3934	3.7046	3.4068	3.7808	3.4014
ACBD6	10.809	11.917	8.76	11.8984	10.8076
MIR3121	18.4034	17.0158	13.1422	16.097	16.5534
OVAAL	11.2714	11.0736	8.4752	13.0194	14.6744
XPR1	1.9808	3.4442	5.7772	21.7984	20.952
KIAA1614	7.522	10.488	9.1628	15.5372	13.3116
KIAA1614-AS1	2.6014	2.507	3.5646	4.7868	4.5704
STX6	3.3182	3.2026	3.6006	3.3532	2.8474
MR1	3.2956	3.9774	5.2406	20.9378	19.2168
IER5	0.4654	0.662	2.0198	10.007	8.2402
LINC01732	12.0886	12.7992	11.4254	11.566	15.0632
LINC01699	16.4782	17.7562	14.3034	20.9858	19.7286
CACNA1E	6.2346	6.8244	6.1192	8.6166	6.7356
ZNF648	4.6064	7.2858	4.2252	6.0664	6.0018
LINC01344	7.2722	8.407	7.1454	9.2174	8.3536
GLUL	8.6024	10.8084	8.795	9.1	10.9392
TEDDM1	6.571	7.2136	6.9554	10.961	11.4748
[truncated: 23,076 more rows]

## Sheet: PII
Path name	H3K4me3	H3K9ac	H3K27ac	H3K9me3	H3K27me3
125-dihydroxyvitamin_Dsub3sub_biosynthesis	2.24836	2.3912	2.60772	3.7576	3.31262
1D-imyoi-inositol_hexakisphosphate_biosynthesis_II_mammalian	5.60529	6.17405	7.39803	3.6256	3.56195
1D-imyoi-inositol_hexakisphosphate_biosynthesis_V_from_Ins134P3	1.04209	1.81046	2.61202	2.14799	1.45434
2-amino-3-carboxymuconate_semialdehyde_degradation_to_glutaryl-CoA	6.89638	8.08739	9.11816	8.97183	7.61266
2-deoxy-alpha-D-ribose_1-phosphate_degradation	8.35736	8.11847	11.055	5.20134	6.27548
2-oxobutanoate_degradation	10.1459	7.49316	7.99014	6.74979	6.34723
2-oxoglutarate_decarboxylation_to_succinyl-CoA	19.3935	14.961	11.6438	8.93439	13.3948
2-oxoisovalerate_decarboxylation_to_isobutanoyl-CoA	8.41623	6.99509	7.3053	6.83218	7.77126
3-phosphoinositide_biosynthesis	6.4918	6.53723	7.50709	6.13297	5.36065
3-phosphoinositide_degradation	5.83581	6.44436	6.79579	4.50754	3.86624
4-aminobutyrate_degradation	4.53663	4.57724	4.35494	7.06692	6.5579
4-hydroxy-2-nonenal_detoxification	2.50743	2.88262	2.61839	4.26643	6.77094
4-hydroxybenzoate_biosynthesis	4.77914	5.49947	7.66405	2.32617	2.74957
4-hydroxyproline_degradation	2.57457	3.57769	3.41529	5.53665	5.86821
5-aminoimidazole_ribonucleotide_biosynthesis	25.825	32.7245	25.7536	6.51395	4.69594
7-3-amino-3-carboxypropyl-wyosine_biosynthesis	12.3684	9.11835	9.28525	6.81984	2.7397
C20_prostanoid_biosynthesis	4.97362	5.27954	4.21229	4.32659	6.11722
CDP-diacylglycerol_biosynthesis	3.3998	3.80398	4.60338	3.76609	2.91575
CMP-iNi-acetylneuraminate_biosynthesis_I_eukaryotes	17.0217	13.9704	15.1485	5.79278	5.12216
CMP_phosphorylation	11.1423	10.565	10.0726	7.08314	4.55297
D-galactose_degradation_V_Leloir_pathway	8.87858	8.62633	8.72758	4.40607	3.86695
D-glucuronate_degradation	1.90342	1.82835	1.4713	2.19812	2.04296
D-imyoi-inositol-5-phosphate_metabolism	3.30661	3.69523	3.97425	4.32271	5.49719
D-imyoi-inositol_134-trisphosphate_biosynthesis	6.9303	6.94121	8.19398	3.87888	3.90615
D-imyoi-inositol_145-trisphosphate_biosynthesis	5.49283	5.4406	5.8795	4.88885	5.43667
D-imyoi-inositol_145-trisphosphate_degradation	4.40473	4.93683	6.93273	4.69498	4.0496
D-imyoi-inositol_1456-tetrakisphosphate_biosynthesis	7.3418	5.98707	7.41514	2.93823	2.44214
D-imyoi-inositol_3456-tetrakisphosphate_biosynthesis	1.3134	2.19743	2.94794	2.46201	1.57777
D-mannose_degradation	24.6322	20.8013	16.9318	12.1604	9.0994
GABA_shunt	1.94591	2.131	2.08728	3.72915	4.9318
GDP-L-fucose_biosynthesis_II_from_L-fucose	11.2769	8.91269	7.89113	6.20892	4.57655
GDP-L-fucose_biosynthesis_I_from_GDP-D-mannose	2.98232	3.05216	2.57658	1.13969	1.05258
GDP-glucose_biosynthesis_II	5.18356	5.05832	3.88141	3.56207	3.65646
GDP-mannose_biosynthesis	12.7871	11.3242	8.11391	5.16515	4.913
L-carnitine_biosynthesis	0.919091	1.12571	1.37674	2.97365	1.75493
L-cysteine_degradation_I	2.03125	2.911	3.26945	4.28626	7.88123
L-cysteine_degradation_II	2.0201	3.43776	4.09762	5.00137	8.36455
L-dopachrome_biosynthesis	0.826262	0.985172	0.780379	3.30631	4.55915
L-glutamine_tRNA_biosynthesis	5.84895	4.81209	4.33313	4.10936	2.16875
L-kynurenine_degradation	5.8887	6.19133	7.78766	5.6827	5.25694
L-serine_degradation	19.4614	17.0553	15.1434	10.244	9.33426
NADH_repair	0.846397	1.09038	1.60367	0.6303	0.647661
NAD_biosynthesis_from_2-amino-3-carboxymuconate_semialdehyde	18.2022	14.9361	14.1513	6.25574	5.6822
NAD_ide_novoi_biosynthesis	11.1418	9.7096	10.5891	5.57615	5.01531
NAD_phosphorylation_and_dephosphorylation	2.19776	2.37537	2.37399	4.52485	2.22424
NAD_salvage	4.61255	4.80809	4.71544	5.31919	4.34568
PRPP_biosynthesis	3.36056	3.14425	2.59968	5.76822	8.93187
Rapoport-Luebering_glycolytic_shunt	12.0541	8.72717	9.87563	4.88203	4.52137
S-adenosyl-L-methionine_biosynthesis	2.81859	3.55942	4.18807	5.32721	4.78316
S-reticuline_biosynthesis	0.826262	0.985172	0.780379	3.30631	4.55915
TCA_cycle	10.2239	8.96112	7.26038	5.09621	4.80044
UDP-D-xylose_and_UDP-D-glucuronate_biosynthesis	1.52091	2.31329	2.94611	4.0676	2.43378
UDP-iNi-acetyl-D-galactosamine_biosynthesis_I	11.7244	15.8531	19.8108	1.63984	1.78723
UDP-iNi-acetyl-D-galactosamine_biosynthesis_II	4.0347	5.12669	6.47968	3.68735	3.20328
UDP-iNi-acetyl-D-glucosamine_biosynthesis_II	2.937	2.93303	3.67785	5.67958	4.65571
UMP_biosynthesis	17.3795	10.5995	6.69756	4.13616	5.03346
UTP_and_CTP_dephosphorylation_I	9.11693	8.51962	7.80004	7.97981	7.00806
UTP_and_CTP_dephosphorylation_II	7.28271	7.81707	7.83966	7.47024	7.00573
UTP_and_CTP_ide_novoi_biosynthesis	11.0071	10.601	9.7007	7.29427	5.13441
acetate_conversion_to_acetyl-CoA	4.80353	4.85425	5.8357	4.86268	5.32135
acetone_degradation_I_to_methylglyoxal	2.66235	2.68607	2.68113	5.48274	7.57977
acetyl-CoA_biosynthesis_from_citrate	12.1813	7.97599	4.16635	3.15994	2.91586
acyl-CoA_hydrolysis	2.89886	3.57083	3.89807	4.17294	3.67076
acyl_carrier_protein_metabolism	8.59953	6.22994	3.80352	5.1532	4.28718
adenine_and_adenosine_salvage_I	17.2335	19.6998	11.5707	2.24866	2.55081
adenine_and_adenosine_salvage_II	4.69371	4.24826	5.18358	3.9866	2.61655
adenine_and_adenosine_salvage_III	11.0001	8.33442	6.56305	7.80754	7.67018
adenosine_deoxyribonucleotides_ide_novoi_biosynthesis	12.4517	14.1892	13.3207	5.90485	4.41582
adenosine_nucleotides_degradation	2.15359	2.65523	2.31442	5.01584	4.73372
adenosine_ribonucleotides_ide_novoi_biosynthesis	9.33373	7.78011	6.18044	4.78583	4.93804
alanine_biosynthesisdegradation	12.511	14.6379	20.424	5.79323	7.67345
allopregnanolone_biosynthesis	3.18768	2.84933	3.30717	3.94274	3.1542
alpha-tocopherol_degradation	2.5894	2.59833	2.4449	9.59687	16.0065
anandamide_degradation	4.06315	3.35211	2.7564	4.95458	5.88466
androgen_biosynthesis	2.46042	2.43214	2.15575	3.97423	4.86768
arsenate_detoxification_I_glutaredoxin	7.23563	6.72462	7.73484	5.7379	6.83247
ascorbate_recycling_cytosolic	11.3407	9.47751	12.3581	5.42141	4.69526
asparagine_biosynthesis	1.42224	2.35072	2.602	3.98884	5.03349
asparagine_degradation	2.75014	3.05149	3.11767	4.62684	8.42099
aspartate_biosynthesis	2.32539	3.28413	3.3541	6.16009	9.86817
aspirin-triggered_lipoxin_biosynthesis	4.39865	3.14141	3.33352	3.84476	7.53069
aspirin_triggered_resolvin_D_biosynthesis	4.39865	3.14141	3.33352	3.84476	7.53069
aspirin_triggered_resolvin_E_biosynthesis	4.39865	3.14141	3.33352	3.84476	7.53069
beta-alanine_degradation	4.11975	5.27155	7.12755	6.22495	6.57096
bile_acid_biosynthesis_neutral_pathway	4.30287	3.85788	4.12594	6.75862	5.17763
biotin-carboxyl_carrier_protein_assembly	1.45422	2.1622	1.65533	3.79312	3.5478
bupropion_degradation	3.24988	3.13648	2.81302	6.44429	10.8301
cardiolipin_biosynthesis	7.82839	7.83904	6.53207	5.60819	4.12176
carnosine_biosynthesis	3.29562	3.38043	2.50545	3.54961	8.42915
catecholamine_biosynthesis	1.12911	1.30302	1.40469	2.25327	5.08634
ceramide_ide_novoi_biosynthesis	1.44618	1.90138	2.80217	4.01841	2.8265
cholesterol_biosynthesis_I	10.2686	8.40135	9.41602	5.3434	4.36724
cholesterol_biosynthesis_III_via_desmosterol	10.2686	8.40135	9.41602	5.3434	4.36724
cholesterol_biosynthesis_II_via_2425-dihydrolanosterol	10.2686	8.40135	9.41602	5.3434	4.36724
choline_degradation	2.23796	3.38632	3.57339	5.0752	5.15928
chondroitin_and_dermatan_biosynthesis	6.93645	4.74472	3.52203	3.41171	4.01399
chondroitin_sulfate_biosynthesis	8.11387	6.91323	6.14657	4.93675	5.32326
chondroitin_sulfate_biosynthesis_late_stages	6.68263	5.37462	5.8451	4.70751	6.00701
chondroitin_sulfate_degradation_metazoa	4.82259	5.53426	5.7061	3.41501	2.88918
citrulline-nitric_oxide_cycle	6.349	6.94378	7.97686	8.25357	8.83842
coenzyme_A_biosynthesis	9.93692	11.2001	8.71461	4.36459	3.86096
creatine-phosphate_biosynthesis	1.09327	1.29883	1.2209	2.23122	2.19186
creatine_biosynthesis	8.20655	4.67248	3.89696	2.67583	4.0499
cysteine_biosynthesis	2.23007	2.98485	3.57703	4.9267	3.77633
cysteine_biosynthesishomocysteine_degradation_trans-sulfuration	1.29473	1.86123	2.61086	3.56967	2.39144
dTMP_ide_novoi_biosynthesis_mitochondrial	8.26743	8.26075	8.93072	5.1591	4.26611
dermatan_sulfate_biosynthesis	8.16531	6.93464	5.30147	4.23421	4.15914
dermatan_sulfate_biosynthesis_late_stages	5.13985	4.70904	5.06707	3.28785	4.52553
dermatan_sulfate_degradation_metazoa	5.91973	6.11109	7.05854	4.97739	4.92055
diphthamide_biosynthesis	1.57913	1.61583	2.00663	3.96411	2.02913
dolichol_and_dolichyl_phosphate_biosynthesis	10.2872	9.17785	7.45058	5.58965	5.41769
dolichyl-diphosphooligosaccharide_biosynthesis	11.3772	11.3663	9.75563	5.92288	5.52819
dopamine_degradation	6.25332	5.0158	6.54352	4.62657	5.7934
eicosapentaenoate_biosynthesis	4.95794	5.15855	5.52827	5.69328	6.35969
epoxysqualene_biosynthesis	36.8543	27.3939	29.8602	9.66543	7.74841
estradiol_biosynthesis_I	5.61905	5.80248	5.04388	5.13115	3.55331
estradiol_biosynthesis_II	0.975976	1.23265	0.937138	2.92676	4.34518
ethanol_degradation_II	7.77454	6.60329	9.19826	6.01855	6.32511
ethanol_degradation_IV	10.8036	8.12894	10.6397	6.49728	6.27517
eumelanin_biosynthesis	0.963356	0.917507	0.912293	2.55409	3.42051
fatty_acid_activation	6.15487	5.58645	4.5282	4.93841	4.55806
fatty_acid_alpha-oxidation	7.57144	6.02255	6.90727	4.80372	5.08924
fatty_acid_alpha-oxidation_III	7.77029	6.80697	8.82845	5.61816	6.46296
fatty_acid_beta-oxidation	7.47261	6.20223	5.57924	4.36987	4.07001
fatty_acid_beta-oxidation_peroxisome	4.90911	4.59022	3.77834	5.02042	4.45346
fatty_acid_beta-oxidation_unsaturated_odd_number	2.24225	2.69063	2.91482	6.58832	4.45241
fatty_acid_biosynthesis_initiation	1.5326	2.20062	1.64581	3.93788	4.11491
fatty_acid_elongation_--_saturated	11.3053	10.7458	7.05535	7.20611	6.45794
flavin_biosynthesis	6.0651	6.64903	7.24501	6.78053	3.9084
folate_polyglutamylation	8.63069	10.0929	8.66609	5.51421	4.48614
folate_transformations	9.68203	9.06037	8.06876	5.38255	5.31683
formaldehyde_oxidation	1.54165	2.11663	2.41337	4.1315	2.32035
fructose_26-bisphosphate_synthesisdephosphorylation	4.27222	4.48635	4.79766	3.323	3.59585
gamma-glutamyl_cycle	5.36211	4.84566	4.26659	4.39242	4.41083
gamma-linolenate_biosynthesis	5.46681	5.39463	5.42098	6.15931	6.61754
geranylgeranyldiphosphate_biosynthesis	14.0823	16.3368	15.467	2.95196	2.51974
glucocorticoid_biosynthesis	0.975125	1.3144	1.25323	2.37141	2.9598
gluconeogenesis	5.15259	5.4343	5.17748	4.33694	4.7718
glutamate_biosynthesisdegradation	0.164662	0.282551	0.42476	0.66937	1.03246
glutamate_dependent_acid_resistance	1.40627	1.73248	1.68385	3.54382	6.44728
glutamate_removal_from_folates	1.13117	1.7007	1.91366	2.66244	1.91783
glutamine_biosynthesis	1.89478	2.54195	3.08244	3.94677	5.02925
glutamine_degradationglutamate_biosynthesis	9.09364	8.66309	8.53139	3.41434	3.29053
glutaryl-CoA_degradation	6.46633	7.62091	9.75143	5.68964	3.74622
glutathione-mediated_detoxification	4.72267	4.82495	5.8747	5.11609	5.16686
glutathione_biosynthesis	2.34901	3.35878	3.23501	4.54484	5.36857
glutathione_redox_reactions_I	5.9676	7.84082	16.4393	7.88623	5.57691
glutathione_redox_reactions_II	1.84489	2.53274	2.59165	6.96366	3.1119
glycerol-3-phosphate_shuttle	4.35805	4.69497	5.0476	3.48339	2.29584
glycerol_degradation	4.26119	5.36795	7.11997	5.04248	3.44938
glycine_betaine_degradation	2.04344	2.43974	2.14957	2.99425	5.23254
glycine_biosynthesisdegradation	1.66534	2.58855	2.46603	5.14273	9.77064
glycine_cleavage	6.71702	6.16614	10.1482	5.84165	8.47604
glycineserine_biosynthesis	2.62243	3.18756	3.04202	2.00519	2.56651
glycoaminoglycan-protein_linkage_region_biosynthesis	10.7719	9.77064	6.70645	5.36249	4.05345
glycogen_biosynthesis	4.87807	4.06307	3.91099	3.82285	3.78623
glycogenolysis	6.10092	5.4516	5.14195	4.57165	5.28068
glycolysis	4.36352	4.62386	4.37437	4.1125	4.11919
guanine_and_guanosine_salvage	15.5293	11.0142	8.55722	7.11661	9.89902
guanosine_deoxyribonucleotides_ide_novoi_biosynthesis	12.4517	14.1892	13.3207	5.90485	4.41582
guanosine_nucleotides_degradation	1.9323	2.82745	2.27485	4.24362	5.64526
guanosine_nucleotides_ide_novoi_biosynthesis	10.2085	11.7419	11.1125	5.21821	3.93431
guanosine_ribonucleotides_ide_novoi_biosynthesis	8.0459	8.23773	7.8466	5.24431	3.98831
heme_biosynthesis	6.41875	5.8322	8.55777	4.51276	3.70166
heme_biosynthesis_from_uroporphyrinogen-III_I	5.30054	4.58874	5.59772	3.28641	2.77606
heme_degradation	17.3985	17.2013	18.2154	8.19957	6.41472
heparan_sulfate_biosynthesis	4.68037	4.5303	3.72366	4.44298	4.924
heparan_sulfate_biosynthesis_late_stages	2.54833	2.69617	2.67968	4.12116	5.22869
histamine_biosynthesis	4.44296	3.1686	2.38737	5.58408	7.63372
histamine_degradation	2.98877	4.6595	10.9466	4.41064	7.73009
histidine_degradation	7.76468	8.28225	6.63837	4.74537	5.61484
homocarnosine_biosynthesis	3.29562	3.38043	2.50545	3.54961	8.42915
hydrogen_sulfide_biosynthesis_trans-sulfuration	1.29473	1.86123	2.61086	3.56967	2.39144
hypusine_biosynthesis	6.22951	6.60029	7.01359	6.61722	4.22472
iNi-acetylglucosamine_degradation_I	2.80189	3.30462	3.04667	2.76903	2.25469
iNi-acetylglucosamine_degradation_II	6.39756	5.76957	9.07608	3.78167	3.59582
iSi-methyl-5-thio-alpha-D-ribose_1-phosphate_degradation	5.1149	4.58197	3.49572	4.32224	2.64434
iSi-methyl-5-thioadenosine_degradation	8.57571	7.08915	4.90518	3.76094	9.72989
imyoi-inositol_ide_novoi_biosynthesis	4.51884	5.0567	8.42723	3.53739	2.59238
inosine-5-phosphate_biosynthesis	22.941	21.536	18.7561	6.19849	3.77226
inositol_pyrophosphates_biosynthesis	2.87945	2.80406	3.21381	3.03983	2.30419
iron-sulfur_cluster_biosynthesis	1.97768	3.69005	3.36034	4.74529	3.70636
isoleucine_degradation	5.59968	5.41755	5.57391	4.72691	4.68388
itrans_transi-farnesyl_diphosphate_biosynthesis	14.0436	15.5748	18.3624	4.81736	3.98752
ketogenesis	7.76014	8.41083	10.0567	4.84244	4.29882
ketolysis	6.36042	5.68294	6.76033	4.97013	3.62917
lactate_fermentation_reoxidation_of_cytosolic_NADH	14.6786	16.865	19.1195	6.27921	5.4934
lactose_degradation_III	1.86317	3.02423	4.09167	5.2448	3.21947
lanosterol_biosynthesis	1.68286	2.84018	3.11189	3.38201	3.40597
leucine_degradation	6.58826	6.8412	7.41149	5.52987	5.02353
leukotriene_biosynthesis	3.85796	3.94634	4.34078	4.78976	6.46038
lipoate_biosynthesis_and_incorporation	15.7204	15.2656	10.733	4.61052	4.04094
lipoate_salvage	7.67021	7.40745	5.58542	5.45272	5.38115
lipoxin_biosynthesis	4.07706	3.83659	6.14884	4.41797	7.12597
lysine_degradation_II_pipecolate_pathway	4.68149	5.57105	6.13984	6.11047	7.12642
lysine_degradation_I_saccharopine_pathway	4.6026	5.61355	6.06288	6.3458	6.24549
mRNA_capping	10.5666	9.09088	8.18082	6.20579	3.91964
malate-aspartate_shuttle	9.00163	9.32679	6.8623	5.27026	4.7219
melatonin_degradation_I	3.05397	3.06241	2.98785	5.17382	6.8365
melatonin_degradation_II	2.85041	3.33455	2.73837	5.36237	5.83891
methionine_degradation	2.69773	3.54666	4.06012	5.60521	4.46877
methionine_salvage	6.06392	4.49427	4.22592	5.89275	9.33983
methylglyoxal_degradation_I	3.7993	4.93756	5.81408	6.36371	3.56279
methylglyoxal_degradation_III	1.94039	2.5926	3.04108	5.98526	5.3675
methylglyoxal_degradation_VI	6.24252	7.24318	6.86862	5.78412	3.21703
methylthiopropionate_biosynthesis	1.85513	2.71427	3.29225	5.24395	2.98462
mevalonate_pathway	8.39547	7.93784	8.47036	4.98272	3.81919
mineralocorticoid_biosynthesis	0.834324	0.996998	0.965904	2.20975	3.645
mitochondrial_L-carnitine_shuttle	4.57407	4.89402	4.35681	5.52691	4.68158
molybdenum_cofactor_biosynthesis	5.21747	4.65574	3.12072	3.53758	2.72152
mucin_core_1_and_core_2_iOi-glycosylation	4.95295	4.86155	5.65736	6.0484	7.48295
nicotine_degradation_III	2.48201	2.49208	2.18021	5.00458	7.56131
nicotine_degradation_IV	2.54152	2.36328	2.13407	5.26518	7.14761
noradrenaline_and_adrenaline_degradation	7.52516	6.75868	8.23834	6.14308	6.04037
oleate_biosynthesis	5.5976	5.75047	9.00184	6.69145	4.58919
ornithine_ide_novo_i_biosynthesis	0.941737	1.25025	1.43225	2.30747	2.1302
oxidative_ethanol_degradation_III	6.76924	6.12758	8.19624	6.62216	6.62006
oxidized_GTP_and_dGTP_detoxification	18.3918	20.1674	20.2649	7.73265	4.78575
palmitate_biosynthesis	9.33435	8.3955	7.48096	6.69413	4.64692
pentose_phosphate_pathway	15.6012	13.9411	13.6605	6.78194	4.28025
pentose_phosphate_pathway_non-oxidative_branch	16.031	11.798	10.2476	6.12287	3.98158
pentose_phosphate_pathway_oxidative_branch	15.028	16.7987	18.2111	7.66072	4.67847
phenylalanine_degradationtyrosine_biosynthesis	6.28864	6.55323	6.71638	5.53887	6.01581
phenylethylamine_degradation_I	7.98212	6.54909	9.67862	5.14924	4.85246
phosphatidylcholine_biosynthesis	4.18303	4.43609	5.41287	5.68775	4.46055
phosphatidylethanolamine_biosynthesis_II	3.14875	3.22641	4.14011	4.32257	4.12802
phosphatidylserine_biosynthesis_I	10.0647	6.6166	5.8322	2.93702	2.29195
phospholipases	3.4607	3.9213	4.77819	6.5312	8.18133
phytol_degradation	11.0961	9.21935	12.6653	5.79352	6.37173
pregnenolone_biosynthesis	2.18434	3.52744	8.62457	4.37058	9.99101
progesterone_biosynthesis	1.56353	1.65111	1.48924	4.67219	6.47191
proline_biosynthesis	6.71899	7.13657	6.31035	4.05188	3.36261
proline_degradation	2.2438	3.16258	2.94396	5.93845	6.80584
propionyl-CoA_degradation	11.8757	7.99122	8.67499	6.66741	4.9232
protein_citrullination	2.79452	4.26957	4.85539	8.37296	13.0103
protein_iOi-iNi-acetyl-glucosylation	1.61241	1.829	2.06879	3.47298	2.79633
purine_deoxyribonucleosides_degradation	2.62165	3.67931	2.64301	7.40828	7.01267
purine_deoxyribonucleosides_salvage	9.6593	9.36522	8.7151	5.58494	4.68529
purine_nucleotides_degradation	2.06947	2.62646	2.33808	4.5391	4.12647
purine_nucleotides_ide_novoi_biosynthesis	11.6141	11.8265	10.1015	5.14642	4.49932
purine_ribonucleosides_degradation_to_ribose-1-phosphate	6.94418	5.76034	4.32308	6.53089	6.15282
putrescine_biosynthesis_I	0	0	0	0	0
putrescine_biosynthesis_II	5.00502	4.77981	4.62371	6.21701	7.22377
putrescine_degradation_III	6.66227	6.54983	9.90046	5.81494	6.26642
pyridoxal_5-phosphate_salvage	12.1562	11.3885	13.0383	5.65688	6.09595
pyrimidine_deoxyribonucleosides_degradation	5.99455	6.15949	10.2047	5.91238	9.18841
pyrimidine_deoxyribonucleosides_salvage	8.50972	8.18731	9.42925	5.74521	6.52693
pyrimidine_deoxyribonucleotide_phosphorylation	10.3044	9.98591	9.38113	6.79279	4.45845
pyrimidine_deoxyribonucleotides_biosynthesis_from_CTP	10.5506	11.7574	11.6581	5.86755	4.23528
pyrimidine_deoxyribonucleotides_ide_novoi_biosynthesis	11.8957	12.7569	12.0848	5.91814	4.39663
pyrimidine_ribonucleosides_degradation	4.19402	4.38	6.82833	5.9645	7.20782
pyrimidine_ribonucleosides_salvage_I	4.96021	5.21425	4.55365	4.14645	6.13839
pyruvate_decarboxylation_to_acetyl_CoA	12.0407	9.63167	8.62247	5.49706	7.31307
resolvin_D_biosynthesis	4.61365	3.44202	3.69238	4.10942	8.92483
retinoate_biosynthesis_I	2.15828	2.37375	2.49603	4.59479	6.16359
retinoate_biosynthesis_II	3.11185	3.35395	3.1068	5.65239	7.18893
retinol_biosynthesis	2.73642	3.1522	3.4287	5.14536	6.06629
selenocysteine_biosynthesis	6.70684	8.24561	9.91141	5.30276	4.2751
serine_and_glycine_biosynthesis	5.5676	5.46812	5.46383	3.86534	4.29216
serine_biosynthesis_phosphorylated_route	5.88072	5.54649	6.63148	5.04946	5.56428
serotonin_and_melatonin_biosynthesis	1.53922	2.02969	1.98759	3.94379	4.54479
serotonin_degradation	5.00585	4.43494	5.8535	4.89133	4.85156
sorbitol_degradation_I	7.28658	4.69464	3.31231	2.62005	2.76901
spermidine_biosynthesis	4.26955	4.70355	6.83913	3.18486	2.16886
spermine_and_spermidine_degradation_I	3.07025	3.25265	3.66681	4.65199	4.70966
spermine_biosynthesis	8.8303	10.3396	11.6972	6.87712	6.70227
sphingomyelin_metabolismceramide_salvage	5.21	5.35459	5.49485	4.0622	4.87242
sphingosine_and_sphingosine-1-phosphate_metabolism	6.63249	9.50333	7.42398	6.44023	4.42842
stearate_biosynthesis	6.33524	5.47541	4.9389	5.33298	3.94616
sucrose_degradation	7.42901	7.5057	7.93649	4.98208	5.09762
sulfate_activation_for_sulfonation	4.26059	3.16562	3.40728	4.0565	4.37353
sulfite_oxidation	7.57809	4.91915	5.21674	3.33593	1.95474
superoxide_radicals_degradation	6.95049	4.77872	5.06383	6.12254	5.6969
superpathway_of_D-imyoi-inositol_145-trisphosphate_metabolism	6.27647	6.42642	7.96761	4.17269	3.75923
superpathway_of_cholesterol_biosynthesis	10.7959	9.87173	11.0533	5.32592	4.27707
superpathway_of_choline_degradation_to_L-serine	2.09902	2.71019	2.55638	3.5888	5.21161
superpathway_of_geranylgeranyldiphosphate_biosynthesis_I_via_mevalonate	11.3671	11.4647	12.8271	5.30698	4.17939
superpathway_of_inositol_phosphate_compounds	5.35201	5.49991	6.29962	4.85505	4.78225
superpathway_of_melatonin_degradation	3.03701	3.08509	2.96706	5.18954	6.75337
superpathway_of_methionine_degradation	6.24638	5.2115	5.71406	5.6157	5.36194
superpathway_of_purine_nucleotide_salvage	9.85951	9.46001	8.09302	5.08794	4.66716
superpathway_of_pyrimidine_deoxyribonucleoside_salvage	9.70619	9.38638	9.39717	6.44359	5.14795
superpathway_of_pyrimidine_deoxyribonucleotides_ide_novoi_biosynthesis	12.6137	12.4144	11.2673	6.38411	4.75745
superpathway_of_pyrimidine_ribonucleotides_ide_novoi_biosynthesis	11.9875	10.6008	9.23868	6.8084	5.11888
superpathway_of_steroid_hormone_biosynthesis	3.12535	3.28474	3.23949	4.0297	4.54789
superpathway_of_tryptophan_utilization	6.93785	6.485	7.36516	5.46195	5.90613
tRNA_charging	7.89888	7.71012	7.13011	4.93029	3.74303
tRNA_splicing	13.7681	13.3152	11.1949	5.64418	5.78118
taurine_biosynthesis	2.41843	2.86062	2.9013	4.42692	5.89228
terminal_iOi-glycans_residues_modification	2.63932	3.10555	4.06576	4.01138	3.3482
tetrahydrobiopterin_ide_novoi_biosynthesis	10.0976	9.02428	9.00512	3.31087	3.0455
tetrahydrofolate_salvage_from_510-methenyltetrahydrofolate	11.1378	14.1735	9.24871	8.1116	4.30072
tetrapyrrole_biosynthesis	7.31331	6.82697	10.9258	5.49384	4.44214
the_visual_cycle_I_vertebrates	4.47006	4.72664	4.71828	5.0624	5.3956
thiamin_salvage_III	1.51678	1.13248	1.63079	5.33894	2.87503
thio-molybdenum_cofactor_biosynthesis	2.6312	3.45825	9.91554	1.92349	1.85394
thioredoxin_pathway	4.04049	5.45592	6.01827	6.60042	11.6405
threonine_degradation	9.42218	8.26638	7.90202	7.04018	7.23609
thymine_degradation	1.49322	1.71078	1.76379	6.04267	4.23692
thyroid_hormone_biosynthesis	1.04028	1.29445	1.42875	1.60839	2.14781
thyroid_hormone_metabolism_II_via_conjugation_andor_degradation	1.89222	2.04136	2.15854	3.84651	3.08722
thyroid_hormone_metabolism_I_via_deiodination	0.823646	0.961074	0.956895	2.09245	2.50147
thyronamine_and_iodothyronamine_metabolism	0.823646	0.961074	0.956895	2.09245	2.50147
trehalose_degradation	3.4537	4.4238	4.0719	5.2991	4.55084
triacylglycerol_biosynthesis	3.24546	3.29234	3.9267	3.69352	3.43775
triacylglycerol_degradation	3.78166	3.36067	3.00515	4.53352	5.95563
tryptophan_degradation	6.27592	6.44552	8.28326	5.95319	5.22201
tryptophan_degradation_X_mammalian_via_tryptamine	13.389	12.6132	16.4554	6.47865	7.70444
tryptophan_degradation_to_2-amino-3-carboxymuconate_semialdehyde	6.09865	5.97641	8.04472	5.09073	4.53896
tyrosine_degradation	7.92769	8.38699	7.81187	5.92229	4.5973
ubiquinol-10_biosynthesis	8.23963	8.47103	7.48232	5.79179	4.53921
uracil_degradation	1.49322	1.71078	1.76379	6.04267	4.23692
urate_biosynthesisinosine_5-phosphate_degradation	2.29814	2.74099	2.26459	3.51219	4.40197
urea_cycle	5.55262	4.74296	4.82631	6.7426	7.46758
valine_degradation	4.38174	4.33875	4.64342	4.79372	4.56173
wybutosine_biosynthesis	9.2385	7.11811	7.02208	6.20549	2.83211
zymosterol_biosynthesis	6.89679	5.70415	6.66474	3.6392	2.75111
biocarta__U_00DF_arrestins_in_gpcr_desensitization_Main_Pathway	2.83211	3.18263	3.71459	4.09359	6.06623
biocarta_acetylation_and_deacetylation_of_rela_in_nucleus_Main_Pathway	2.97441	3.8371	4.53607	3.53033	2.75383
biocarta_actions_of_nitric_oxide_in_the_heart_Main_Pathway	2.63647	2.72017	2.68208	3.98061	4.92036
biocarta_activation_of_camp_dependent_protein_kinase_pka_Main_Pathway	2.38993	2.28879	2.39526	4.06184	5.54221
biocarta_activation_of_csk_by_camp_dependent_protein_kinase_inhibits_signaling_through_the_t_cell_receptor_Main_Pathway	2.91167	3.00982	3.55497	4.5014	5.81955
biocarta_activation_of_pkc_through_g_protein_coupled_receptors_Main_Pathway	2.40933	2.64416	3.39285	4.52061	4.87923
biocarta_activation_of_pkc_through_g_protein_coupled_receptors_Pathway_(secretion)	3.6704	3.93312	3.68491	6.67827	7.53614
biocarta_adp_ribosylation_factor_Main_Pathway	4.06153	4.27632	4.00613	3.62668	3.27145
biocarta_agrin_in_postsynaptic_differentiation_Main_Pathway	5.12654	4.94057	5.22449	4.84689	5.71849
biocarta_ahr_signal_transduction_Main_Pathway	6.29642	5.81352	7.46815	5.33112	3.83217
biocarta_akap95_role_in_mitosis_and_chromosome_dynamics_Main_Pathway	8.02282	7.60493	6.97904	5.25891	4.61842
biocarta_akap95_role_in_mitosis_and_chromosome_dynamics_Pathway_(mitotic_chromosome_condensation)	8.02282	7.60493	6.97904	5.25891	4.61842
biocarta_akap95_role_in_mitosis_and_chromosome_dynamics_Pathway_(mitotic_chromosome_decondensation)	8.02282	7.60493	6.97904	5.25891	4.61842
biocarta_akt_signaling_Main_Pathway	5.76444	6.3009	6.57437	4.20633	3.93895
biocarta_akt_signaling_Pathway_(Pathway_protein_ubiquitination_of_CHUK)	7.62035	7.14973	7.70165	2.78015	2.18732
biocarta_akt_signaling_Pathway_(apoptosis)	13.1441	14.5695	15.0046	5.1275	3.21817
biocarta_akt_signaling_Pathway_(cell_survival)	13.1441	14.5695	15.0046	5.1275	3.21817
biocarta_alk_in_cardiac_myocytes_Main_Pathway	2.71277	2.58848	2.66065	3.87573	5.30972
biocarta_alternative_complement_Main_Pathway	2.58925	2.93017	3.89384	5.44776	5.77996
biocarta_angiotensin_ii_mediated_activation_of_jnk_pathway_via_pyk2_dependent_signaling_Main_Pathway	5.84528	6.39852	7.04328	4.63213	4.58903
biocarta_apoptotic_signaling_in_response_to_dna_damage_Main_Pathway	9.3768	9.95195	12.7361	5.53718	3.57752
biocarta_apoptotic_signaling_in_response_to_dna_damage_Pathway_(apoptosis)	9.3768	9.95195	12.7361	5.53718	3.57752
biocarta_aspirin_blocks_signaling_pathway_involved_in_platelet_activation_Main_Pathway	4.27948	4.54141	4.52619	5.69843	5.53471
biocarta_aspirin_blocks_signaling_pathway_involved_in_platelet_activation_Pathway_(vasoconstriction)	4.331	4.6836	5.11779	6.06622	6.1093
biocarta_atm_signaling_Main_Pathway	11.3435	9.84593	9.24065	5.11978	3.77143
biocarta_atm_signaling_Pathway_(DNA_repair)	12.1972	10.9822	10.9339	4.63467	3.4589
biocarta_atm_signaling_Pathway_(Pathway_protein_ubiquitination_of_ATM)	9.79243	8.75474	10.7328	2.75226	2.04832
biocarta_atm_signaling_Pathway_(apoptosis)	7.06327	6.1681	6.8494	3.8391	2.65227
biocarta_attenuation_of_gpcr_signaling_Main_Pathway	4.12269	3.22395	2.59126	4.33486	4.14161
biocarta_b_cell_survival_Main_Pathway	5.62147	5.19289	5.51226	3.25715	3.03309
biocarta_b_cell_survival_Pathway_(apoptosis)	4.8429	4.27517	3.73833	4.19522	3.84052
biocarta_b_cell_survival_Pathway_(cell_proliferation)	9.99807	9.40889	9.62142	3.16733	2.76406
biocarta_basic_mechanism_of_action_of_ppara_pparb_d_and_pparg_and_effects_on_gene_expression_Main_Pathway	4.51639	4.21484	4.21602	4.76469	6.66655
biocarta_basic_mechanisms_of_sumoylation_Main_Pathway	10.6232	10.6581	8.86917	6.59365	4.40488
biocarta_basic_mechanisms_of_sumoylation_Pathway_(protein_modification_process)	10.6232	10.6581	8.86917	6.59365	4.40488
biocarta_bcr_signaling_Main_Pathway	4.83706	5.4095	5.87635	4.16595	3.96851
biocarta_bcr_signaling_Pathway_(re_entry_into_mitotic_cell_cycle)	2.07162	2.39025	2.83558	4.10261	3.38979
biocarta_bioactive_peptide_induced_signaling_Main_Pathway	2.45434	2.7635	2.68986	3.82257	4.26366
biocarta_bone_remodeling_Main_Pathway	7.83311	8.59168	10.6969	5.55155	5.02504
biocarta_bone_remodeling_Pathway_(Pathway_protein_ubiquitination_of_CHUK)	5.30307	6.91323	10.8182	6.46072	4.43841
biocarta_bone_remodeling_Pathway_(osteoclast_differentiation)	8.31563	9.61515	11.5052	6.3444	5.70706
biocarta_brca1_dependent_ub_ligase_activity_Main_Pathway	10.0413	7.97397	5.67849	5.67658	3.48037
biocarta_ca_calmodulin_dependent_protein_kinase_activation_Main_Pathway	2.64176	3.00997	2.71577	2.92318	3.09717
biocarta_calcium_signaling_by_hbx_of_hepatitis_b_virus_Main_Pathway	6.62689	7.12423	7.62908	4.30857	3.59516
biocarta_calcium_signaling_by_hbx_of_hepatitis_b_virus_Pathway_(viral_genome_replication)	9.15351	8.64623	10.0458	5.83472	5.44229
biocarta_caspase_cascade_in_apoptosis_Main_Pathway	5.56573	5.45334	5.99941	4.99241	3.71568
biocarta_caspase_cascade_in_apoptosis_Pathway_(Pathway_degradation_of_CASP1_CASP3_CASP4_CASP10_GZMB)	5.90534	5.91584	6.65817	5.66848	4.34635
biocarta_cd40l_signaling_Main_Pathway	2.34673	2.73622	3.51611	4.50819	6.0657
biocarta_cd40l_signaling_Pathway_(Pathway_protein_ubiquitination_of_TNFAIP3_MAP3K1_MAP4K4)	2.34673	2.73622	3.51611	4.50819	6.0657
biocarta_cdc25_and_chk1_regulatory_pathway_in_response_to_dna_damage_Main_Pathway	9.5981	10.8016	12.2187	4.10428	4.38754
biocarta_cdk_regulation_of_dna_replication_Main_Pathway	10.8125	12.9284	12.526	4.79189	3.63211
biocarta_cell_cycle_g1_s_check_point_Main_Pathway	6.56866	7.02905	7.8958	4.26136	3.95536
biocarta_cell_cycle_g2_m_checkpoint_Main_Pathway	8.22916	9.38807	11.2345	4.71861	3.88032
biocarta_cell_cycle_g2_m_checkpoint_Pathway_(DNA_repair)	10.3474	9.45088	11.1536	3.71117	2.7122
biocarta_cell_to_cell_adhesion_signaling_Main_Pathway	12.3349	12.0908	12.3026	6.00473	5.70878
biocarta_cell_to_cell_adhesion_signaling_Pathway_(cell_cell_adhesion)	12.3349	12.0908	12.3026	6.00473	5.70878
biocarta_cell_to_cell_adhesion_signaling_Pathway_(cell_migration)	12.3349	12.0908	12.3026	6.00473	5.70878
biocarta_ceramide_signaling_Main_Pathway	9.73102	9.67249	10.9484	5.52273	4.88438
biocarta_ceramide_signaling_Pathway_(Pathway_protein_ubiquitination_of_CHUK)	8.66337	8.98478	11.2572	4.89279	4.37184
biocarta_chaperones_modulate_interferon_signaling_Main_Pathway	9.20172	9.04662	9.20439	4.80686	4.85806
biocarta_chaperones_modulate_interferon_signaling_Pathway_(Pathway_protein_ubiquitination_of_DNAJA3)	11.3785	10.8721	10.8759	4.74526	4.44229
biocarta_chaperones_modulate_interferon_signaling_Pathway_(apoptosis)	22.8713	22.7685	21.0037	5.54942	5.39603
biocarta_chrebp_regulation_by_carbohydrates_and_camp_Main_Pathway	3.2099	3.06034	3.15053	4.19969	5.43148
biocarta_chromatin_remodeling_by_hswi_snf_atp_dependent_complexes_Main_Pathway	10.806	10.6126	10.35	4.41732	2.98795
biocarta_chromatin_remodeling_by_hswi_snf_atp_dependent_complexes_Pathway_(chromatin_remodeling)	7.65175	8.51589	8.40974	3.73179	2.61708
biocarta_control_of_skeletal_myogenesis_by_hdac_and_calcium_calmodulin_dependent_kinase_camk__Main_Pathway	1.48279	1.82661	1.96678	2.43098	3.8331
biocarta_ctcf_first_multivalent_nuclear_factor_Main_Pathway	4.91501	5.16867	5.82603	4.94123	4.55277
biocarta_cxcr4_signaling_Main_Pathway	2.59647	2.47376	2.17626	3.42791	4.28187
biocarta_cycling_of_ran_in_nucleocytoplasmic_transport_Main_Pathway	13.6697	19.1071	15.6814	5.67954	4.47854
biocarta_cyclins_and_cell_cycle_regulation_Main_Pathway	5.17713	5.47178	5.93935	4.19072	3.52336
biocarta_cystic_fibrosis_transmembrane_conductance_regulator_cftr_and_beta_2_adrenergic_receptor_b2ar_Main_Pathway	2.2135	2.18841	2.46138	3.41126	3.65659
biocarta_d4gdi_signaling_Main_Pathway	3.88221	4.00051	3.89557	3.40629	2.41552
biocarta_d4gdi_signaling_Pathway_(apoptosis)	3.88221	4.00051	3.89557	3.40629	2.41552
biocarta_deregulation_of_cdk5_in_alzheimers_disease_Main_Pathway	3.76326	3.1504	2.35588	3.39367	3.85207
biocarta_deregulation_of_cdk5_in_alzheimers_disease_Pathway_(apoptosis)	3.76326	3.1504	2.35588	3.39367	3.85207
biocarta_double_stranded_rna_induced_gene_expression_Main_Pathway	8.23376	9.0097	10.6952	5.99755	4.21475
biocarta_double_stranded_rna_induced_gene_expression_Pathway_(Pathway_protein_ubiquitination_of_CHUK)	6.22469	8.31045	13.3281	5.76044	4.70152
biocarta_double_stranded_rna_induced_gene_expression_Pathway_(translational_initiation)	10.525	9.98245	8.77769	6.47986	4.14118
biocarta_downregulated_of_mta_3_in_er_negative_breast_tumors_Main_Pathway	8.34539	9.02669	9.35899	4.324	5.34345
biocarta_e2f1_destruction_Main_Pathway	7.83365	9.35589	9.25722	5.02049	4.70093
biocarta_egf_signaling_Main_Pathway	3.56617	3.90619	4.33146	3.86583	3.78107
biocarta_endocytotic_role_of_ndk_phosphins_and_dynamin_Main_Pathway	7.95231	8.2259	8.9969	4.57637	4.04519
biocarta_endocytotic_role_of_ndk_phosphins_and_dynamin_Pathway_(endocytosis)	4.94852	6.18807	8.69051	4.45302	4.27804
biocarta_epo_signaling_Main_Pathway	8.10121	8.373	9.21342	4.51795	3.54729
biocarta_erk1_erk2_mapk_signaling_Main_Pathway	4.99108	5.27139	6.10544	4.30039	4.15277
biocarta_erk_and_pi_3_kinase_are_necessary_for_collagen_binding_in_corneal_epithelia_Main_Pathway	6.78137	6.5875	6.41954	4.18265	3.87853
biocarta_erk_and_pi_3_kinase_are_necessary_for_collagen_binding_in_corneal_epithelia_Pathway_(actin_filament_stabilization)	6.19788	7.07167	6.72534	4.5895	3.29467
biocarta_erk_and_pi_3_kinase_are_necessary_for_collagen_binding_in_corneal_epithelia_Pathway_(cell_matrix_adhesion)	6.25438	6.14747	5.65058	4.37143	4.1412
biocarta_eukaryotic_protein_translation_Main_Pathway	6.29592	6.33693	5.9128	3.97388	3.165
biocarta_extrinsic_prothrombin_activation_Main_Pathway	2.3036	2.4399	3.75156	3.35412	4.1224
biocarta_fas_signaling_pathway_cd95__Main_Pathway	6.65554	5.97189	5.91654	5.61878	5.17848
biocarta_fc_epsilon_receptor_i_signaling_in_mast_cells_Main_Pathway	4.70706	5.12882	5.13129	4.50026	4.47527
biocarta_fc_epsilon_receptor_i_signaling_in_mast_cells_Pathway_(acid_secretion)	7.5568	8.80623	8.56869	6.25564	5.53822
biocarta_fc_epsilon_receptor_i_signaling_in_mast_cells_Pathway_(degranulation)	3.70595	3.82779	3.61279	4.7786	5.23907
biocarta_fmlp_induced_chemokine_gene_expression_in_hmc_1_cells_Main_Pathway	4.33674	4.77972	4.91368	4.79425	4.68912
biocarta_fmlp_induced_chemokine_gene_expression_in_hmc_1_cells_Pathway_(Pathway_degradation_of_PRKCA)	2.8247	3.45234	4.06883	6.62463	7.18294
biocarta_g_protein_signaling_through_tubby_proteins_Main_Pathway	1.70821	1.87241	2.79819	3.36179	4.17041
biocarta_g_secretase_mediated_erbb4_signaling_Main_Pathway	2.35445	2.27941	2.15495	4.90211	5.42575
biocarta_gamma_aminobutyric_acid_receptor_life_cycle_Main_Pathway	3.70078	3.59198	4.38332	3.92621	3.67855
biocarta_granzyme_a_mediated_apoptosis_Main_Pathway	17.0349	15.0626	13.382	5.29031	5.08114
biocarta_granzyme_a_mediated_apoptosis_Pathway_(DNA_fragmentation_during_apoptosis)	21.667	18.9608	16.6902	5.43355	4.50446
biocarta_granzyme_a_mediated_apoptosis_Pathway_(DNA_repair)	21.667	18.9608	16.6902	5.43355	4.50446
biocarta_granzyme_a_mediated_apoptosis_Pathway_(Pathway_degradation_of_GZMB)	2.24904	2.52088	2.47041	4.14814	5.48812
biocarta_granzyme_a_mediated_apoptosis_Pathway_(Pathway_regulation_of_transcription_via_SET_ANP32A_APEX1)	21.667	18.9608	16.6902	5.43355	4.50446
biocarta_growth_hormone_signaling_Main_Pathway	3.54543	4.23281	5.1131	3.89172	4.00557
biocarta_hiv_1_nef_negative_effector_of_fas_and_tnf_Main_Pathway	8.67482	7.64332	7.86393	5.0988	4.68054
biocarta_hiv_1_nef_negative_effector_of_fas_and_tnf_Pathway_(Pathway_degradation_of_CASP8_BIRC2_APAF1)	9.97922	8.45254	9.27415	6.39516	5.37599
biocarta_hiv_1_nef_negative_effector_of_fas_and_tnf_Pathway_(Pathway_protein_ubiquitination_of_CHUK)	7.75908	7.57305	7.59413	5.41818	5.19212
biocarta_hop_pathway_in_cardiac_development_Main_Pathway	2.01973	2.41572	2.11463	4.64237	7.68626
biocarta_hop_pathway_in_cardiac_development_Pathway_(cell_differentiation)	2.01973	2.41572	2.11463	4.64237	7.68626
biocarta_hop_pathway_in_cardiac_development_Pathway_(cell_proliferation)	2.01973	2.41572	2.11463	4.64237	7.68626
biocarta_how_does_salmonella_hijack_a_cell_Main_Pathway	14.8313	14.8361	13.9302	6.41252	5.27257
biocarta_how_does_salmonella_hijack_a_cell_Pathway_(lamellipodium_assembly)	14.8313	14.8361	13.9302	6.41252	5.27257
biocarta_how_progesterone_initiates_the_oocyte_maturation_Main_Pathway	5.92872	5.42826	5.21407	4.79827	5.03079
biocarta_how_progesterone_initiates_the_oocyte_maturation_Pathway_(oocyte_maturation)	4.75125	4.41623	4.13682	5.01953	3.91047
biocarta_human_cytomegalovirus_and_map_kinase_pathways_Main_Pathway	7.71014	7.98818	8.02785	4.34882	4.31975
biocarta_hypoxia_and_p53_in_the_cardiovascular_system_Main_Pathway	11.1547	10.9024	10.4501	5.3805	3.99149
biocarta_hypoxia_inducible_factor_in_the_cardivascular_system_Main_Pathway	8.14384	8.35103	7.61171	4.93304	4.29852
biocarta_ifn_alpha_signaling_Main_Pathway	4.63128	4.14837	3.67621	4.03012	3.73333
biocarta_ifn_gamma_signaling_Main_Pathway	2.46782	2.04173	2.83238	2.99034	2.60103
biocarta_igf_1_signaling_Main_Pathway	5.79643	6.23773	5.98895	3.67781	3.4575
biocarta_il12_and_stat4_dependent_signaling_pathway_in_th1_development_Main_Pathway	4.01778	3.80556	3.92353	5.47036	6.4629
biocarta_il22_soluble_receptor_signaling_Main_Pathway	2.33295	2.79289	3.37021	4.71321	5.9503
biocarta_il_2_receptor_beta_chain_in_t_cell_activation_Main_Pathway	6.65027	7.51307	8.0409	4.49848	4.27756
biocarta_il_2_receptor_beta_chain_in_t_cell_activation_Pathway_(apoptosis)	9.75685	10.6251	12.1189	4.80514	3.54722
biocarta_il_2_receptor_beta_chain_in_t_cell_activation_Pathway_(cell_proliferation)	6.21066	6.9443	6.30159	3.76624	3.27909
biocarta_il_2_signaling_Main_Pathway	4.44719	5.40473	6.8842	4.22305	4.50311
biocarta_il_3_signaling_Main_Pathway	5.21803	5.86774	7.02308	4.6854	4.30606
biocarta_il_4_signaling_Main_Pathway	4.73722	5.25183	7.58524	4.9245	5.94428
biocarta_il_4_signaling_Pathway_(G1_phase_of_mitotic_cell_cycle)	5.76713	6.14493	8.0998	5.18421	6.41667
biocarta_il_4_signaling_Pathway_(cell_proliferation)	5.54221	5.84871	8.15188	5.64204	7.13039
biocarta_il_4_signaling_Pathway_(cell_survival)	5.27753	5.76693	8.03065	5.06173	6.29667
biocarta_il_6_signaling_Main_Pathway	7.2522	7.52661	7.83206	3.47565	3.63823
biocarta_il_7_signal_transduction_Main_Pathway	3.2075	4.21098	5.01994	4.18854	4.44841
biocarta_il_7_signal_transduction_Pathway_(cell_proliferation)	2.6491	3.58618	5.37169	3.77407	4.53976
biocarta_il_7_signal_transduction_Pathway_(cell_survival)	2.93317	3.52323	4.77537	4.28948	5.59585
biocarta_inactivation_of_gsk3_by_akt_causes_accumulation_of_b_catenin_in_alveolar_macrophages_Main_Pathway	4.46878	4.68945	5.93641	3.17568	3.64323
biocarta_inactivation_of_gsk3_by_akt_causes_accumulation_of_b_catenin_in_alveolar_macrophages_Pathway_(Pathway_protein_ubiquitination_of_CHUK)	11.4574	11.9435	15.3392	4.37353	3.68968
biocarta_induction_of_apoptosis_through_dr3_and_dr4_5_death_receptors_Main_Pathway	8.23545	7.53166	7.18227	6.31573	5.38353
biocarta_induction_of_apoptosis_through_dr3_and_dr4_5_death_receptors_Pathway_(Pathway_degradation_of_CASP3_CASP10_CASP10)	10.6834	9.32407	8.474	7.48595	6.03689
biocarta_induction_of_apoptosis_through_dr3_and_dr4_5_death_receptors_Pathway_(apoptosis)	8.61338	7.82716	7.45597	6.4474	5.51278
biocarta_influence_of_ras_and_rho_proteins_on_g1_to_s_transition_Main_Pathway	8.02765	9.03578	10.5268	4.31214	3.57929
biocarta_influence_of_ras_and_rho_proteins_on_g1_to_s_transition_Pathway_(Pathway_protein_ubiquitination_of_CHUK)	10.8297	12.2835	17.1001	4.22711	3.62178
biocarta_inhibition_of_cellular_proliferation_by_gleevec_Main_Pathway	4.39384	5.05559	5.25307	3.59745	3.37651
biocarta_inhibition_of_matrix_metalloproteinases_Main_Pathway	6.10739	5.24347	5.61717	4.55491	6.59633
biocarta_inhibition_of_matrix_metalloproteinases_Pathway_(Pathway_degradation_of_RECK_TIMP4_MMP14_TIMP2_TIMP1_TIMP3)	6.10739	5.24347	5.61717	4.55491	6.59633
biocarta_insulin_signaling_Main_Pathway	6.31046	6.60066	6.33036	2.97593	3.38492
biocarta_integrin_signaling_Main_Pathway	7.59628	7.14548	6.64177	4.55966	4.45997
biocarta_internal_ribosome_entry_Main_Pathway	5.83606	5.17295	5.9504	4.68055	3.47146
biocarta_internal_ribosome_entry_Pathway_(translational_initiation)	5.83606	5.17295	5.9504	4.68055	3.47146
biocarta_keratinocyte_differentiation_Main_Pathway	5.72585	5.911	6.62926	4.28352	4.7889
biocarta_keratinocyte_differentiation_Pathway_(Pathway_protein_ubiquitination_of_CHUK)	8.07262	9.34987	11.472	4.88092	4.96108
biocarta_keratinocyte_differentiation_Pathway_(apoptosis)	5.31244	5.26398	5.59379	4.69504	5.41197
biocarta_keratinocyte_differentiation_Pathway_(keratinocyte_differentiation)	4.71862	5.55433	6.69515	3.38122	3.89976
biocarta_lck_and_fyn_tyrosine_kinases_in_initiation_of_tcr_activation_Main_Pathway	2.77773	3.5774	4.75558	4.84284	6.18991
biocarta_lissencephaly_gene_lis1_in_neuronal_migration_and_development_Main_Pathway	5.02302	4.67258	4.48995	4.6971	4.50636
biocarta_lissencephaly_gene_lis1_in_neuronal_migration_and_development_Pathway_(negative_regulation_of_microtubule_depolymerization)	3.90394	3.76951	3.28281	2.73971	2.64614
biocarta_lissencephaly_gene_lis1_in_neuronal_migration_and_development_Pathway_(retrograde_axon_cargo_transport)	5.39803	5.1534	5.12409	5.94162	5.73333
biocarta_map_kinase_inactivation_of_smrt_corepressor_Main_Pathway	5.91378	6.27837	6.49216	4.01862	4.37731
biocarta_mapkinase_signaling_Main_Pathway	4.71406	5.08414	5.4291	4.45995	4.1848
biocarta_mcalpain_and_friends_in_cell_motility_Main_Pathway	4.84547	5.08255	5.60514	4.27598	4.08166
biocarta_mcalpain_and_friends_in_cell_motility_Pathway_(cell_migration)	1.9039	2.79484	3.38967	4.09758	2.86011
biocarta_mechanism_of_acetaminophen_activity_and_toxicity_Main_Pathway	2.20467	2.87325	2.55294	8.99359	7.69778
biocarta_mechanism_of_acetaminophen_activity_and_toxicity_Pathway_(fever)	1.53158	1.99387	1.8992	2.98639	2.14661
biocarta_mechanism_of_acetaminophen_activity_and_toxicity_Pathway_(inflammatory_response)	1.53158	1.99387	1.8992	2.98639	2.14661
biocarta_mechanism_of_acetaminophen_activity_and_toxicity_Pathway_(platelet_activation)	1.53158	1.99387	1.8992	2.98639	2.14661
biocarta_mechanism_of_acetaminophen_activity_and_toxicity_Pathway_(prostaglandin_biosynthetic_process)	1.53158	1.99387	1.8992	2.98639	2.14661
biocarta_mechanism_of_protein_import_into_the_nucleus_Main_Pathway	13.7181	17.9025	15.7802	5.82314	4.59581
biocarta_mechanisms_of_transcriptional_repression_by_dna_methylation_Main_Pathway	10.7291	9.89831	9.28412	5.08863	4.14557
biocarta_mechanisms_of_transcriptional_repression_by_dna_methylation_Pathway_(histone_deacetylation)	10.7291	9.89831	9.28412	5.08863	4.14557
biocarta_melanocyte_development_and_pigmentation_Main_Pathway	4.86564	5.58768	4.95464	4.54826	4.62311
biocarta_mets_affect_on_macrophage_differentiation_Main_Pathway	8.14167	6.64839	6.68208	6.00838	4.5697
biocarta_mets_affect_on_macrophage_differentiation_Pathway_(RNA_processing)	24.8897	17.1066	14.6936	5.91769	6.93928
biocarta_multi_step_regulation_of_transcription_by_pitx2_Main_Pathway	4.09167	4.06802	4.12315	2.91281	3.29328
biocarta_multiple_antiapoptotic_pathways_from_igf_1r_signaling_lead_to_bad_phosphorylation_Main_Pathway	6.47933	8.01066	8.97401	3.2332	3.06037
biocarta_multiple_antiapoptotic_pathways_from_igf_1r_signaling_lead_to_bad_phosphorylation_Pathway_(apoptosis)	7.88526	10.1415	10.7321	3.91791	4.14885
biocarta_multiple_antiapoptotic_pathways_from_igf_1r_signaling_lead_to_bad_phosphorylation_Pathway_(cell_growth_and_or_maintenance)	7.88526	10.1415	10.7321	3.91791	4.14885
biocarta_nerve_growth_factor_pathway_ngf__Main_Pathway	4.13815	4.76547	5.10859	3.86125	3.70091
biocarta_nf_kb_signaling_Main_Pathway	5.23709	6.14021	8.06638	5.30852	4.45335
biocarta_nf_kb_signaling_Pathway_(Pathway_protein_ubiquitination_of_CHUK)	5.61874	6.60662	8.80647	5.57615	4.73984
biocarta_nfat_and_hypertrophy_of_the_heart__Main_Pathway	4.16462	4.43304	4.52654	3.66103	4.44791
biocarta_nfkb_activation_by_nontypeable_hemophilus_influenzae_Main_Pathway	6.52017	8.44274	11.2952	4.74551	5.00615
biocarta_nfkb_activation_by_nontypeable_hemophilus_influenzae_Pathway_(Pathway_protein_ubiquitination_of_CHUK)	5.63565	7.6894	12.291	4.48135	3.87991
biocarta_nitric_oxide_signaling_Main_Pathway	1.98019	2.1114	2.08498	3.76835	4.00557
biocarta_no2_dependent_il_12_pathway_in_nk_cells_Main_Pathway	3.41862	3.38395	3.52954	5.50256	6.86127
biocarta_no2_dependent_il_12_pathway_in_nk_cells_Pathway_(interleukin_12_biosynthetic_process)	1.06657	1.64183	0.798096	4.14031	5.80565
biocarta_nuclear_receptors_coordinate_the_activities_of_chromatin_remodeling_complexes_and_coactivators_to_facilitate_initiation_of_transcription_in_carcinoma_cells_Main_Pathway	4.99943	5.32187	8.57808	4.36522	3.18488
biocarta_opposing_roles_of_aif_in_apoptosis_and_cell_survival_Main_Pathway	5.33253	6.91003	13.7482	5.61446	4.09501
biocarta_opposing_roles_of_aif_in_apoptosis_and_cell_survival_Pathway_(DNA_fragmentation_during_apoptosis)	5.33253	6.91003	13.7482	5.61446	4.09501
biocarta_opposing_roles_of_aif_in_apoptosis_and_cell_survival_Pathway_(removal_of_superoxide_radicals)	5.33253	6.91003	13.7482	5.61446	4.09501
biocarta_overview_of_telomerase_rna_component_gene_hterc_transcriptional_regulation_Main_Pathway	5.12912	5.32274	7.09484	3.70098	2.5688
biocarta_oxidative_stress_induced_gene_expression_via_nrf2_Main_Pathway	6.67596	7.26422	6.50745	4.62348	4.40089
biocarta_p38_mapk_signaling_Main_Pathway	6.39685	6.76366	7.32502	4.20416	4.13744
biocarta_p53_signaling_Main_Pathway	9.46307	10.3231	10.6421	4.58448	3.8263
biocarta_pdgf_signaling_Main_Pathway	3.53233	4.12528	4.4053	3.84975	3.55974
biocarta_pelp1_modulation_of_estrogen_receptor_activity_Main_Pathway	1.11619	1.78673	3.56172	3.34024	3.02503
biocarta_phospholipids_as_signalling_intermediaries_Main_Pathway	5.40741	5.52041	6.11544	4.51673	4.73357
biocarta_phospholipids_as_signalling_intermediaries_Pathway_(actin_filament_organization)	4.88299	5.22038	6.23456	4.15898	4.96202
biocarta_phospholipids_as_signalling_intermediaries_Pathway_(cell_proliferation)	6.48301	7.51116	7.476	5.21041	3.19846
biocarta_phospholipids_as_signalling_intermediaries_Pathway_(cell_survival)	6.48301	7.51116	7.476	5.21041	3.19846
biocarta_phospholipids_as_signalling_intermediaries_Pathway_(chemotaxis)	4.88299	5.22038	6.23456	4.15898	4.96202
biocarta_phospholipids_as_signalling_intermediaries_Pathway_(lamellipodium_assembly)	2.77182	3.08771	3.91709	3.56575	4.24335
biocarta_phosphorylation_of_mek1_by_cdk5_p35_down_regulates_the_map_kinase_Main_Pathway	4.03243	4.71332	5.0316	3.31748	3.17584
biocarta_pkc_catalyzed_phosphorylation_of_inhibitory_phosphoprotein_of_myosin_phosphatase_Main_Pathway	4.63033	4.61376	4.46443	3.96823	4.25664
biocarta_pkc_catalyzed_phosphorylation_of_inhibitory_phosphoprotein_of_myosin_phosphatase_Pathway_(secretion)	3.37005	3.27879	3.55121	3.26057	3.93757
biocarta_polyadenylation_of_mrna_Main_Pathway	13.2285	11.3434	8.71975	4.69125	4.12047
biocarta_prion_Main_Pathway	3.3879	3.58392	3.02515	4.55616	6.67246
biocarta_proteasome_complex_Main_Pathway	12.2342	11.0511	8.96603	5.84026	4.81367
biocarta_proteasome_complex_Pathway_(Pathway_degradation_of_PSMA1)	12.2342	11.0511	8.96603	5.84026	4.81367
biocarta_protein_kinase_a_at_the_centrosome_Main_Pathway	6.48351	5.55682	4.90834	4.73393	4.32361
biocarta_pten_dependent_cell_cycle_arrest_and_apoptosis_Main_Pathway	3.7746	4.32207	4.70452	3.4207	3.43479
biocarta_pten_dependent_cell_cycle_arrest_and_apoptosis_Pathway_(cell_migration)	2.43102	3.27551	4.67614	3.50379	2.66721
biocarta_pten_dependent_cell_cycle_arrest_and_apoptosis_Pathway_(cell_survival)	7.29896	7.57645	5.81898	2.83224	3.5525
biocarta_rac1_cell_motility_signaling_Main_Pathway	5.21577	5.30196	4.49433	3.40336	3.50151
biocarta_rac1_cell_motility_signaling_Pathway_(actin_filament_depolymerization)	7.82843	8.49786	6.55687	4.81343	4.46956
biocarta_rac1_cell_motility_signaling_Pathway_(actin_filament_organization)	5.61205	5.53145	4.74989	3.29869	3.31929
biocarta_rac1_cell_motility_signaling_Pathway_(phosphatidic_acid_metabolic_process)	5.31322	5.15188	4.61425	3.35922	3.44868
biocarta_ras_independent_pathway_in_nk_cell_mediated_cytotoxicity_Main_Pathway	5.88457	6.50158	6.11142	5.33033	3.99441
biocarta_ras_independent_pathway_in_nk_cell_mediated_cytotoxicity_Pathway_(positive_regulation_of_natural_killer_cell_mediated_cytotoxicity)	8.10636	9.06764	8.447	6.18275	4.26109
biocarta_rb_tumor_suppressor_checkpoint_signaling_in_response_to_dna_damage_Main_Pathway	8.32451	9.82233	12.0587	4.72278	4.41519
biocarta_regulation_of_bad_phosphorylation_Main_Pathway	6.38136	6.5228	7.84679	5.03855	4.96247
biocarta_regulation_of_bad_phosphorylation_Pathway_(apoptosis)	15.6452	19.4009	26.1423	5.41855	4.25039
biocarta_regulation_of_ck1_cdk5_by_type_1_glutamate_receptors_Main_Pathway	2.82081	2.60018	2.40198	3.12934	3.7804
biocarta_regulation_of_eif2_Main_Pathway	7.07781	7.40815	7.14288	5.66357	5.10803
biocarta_regulation_of_eif_4e_and_p70s6_kinase_Main_Pathway	5.04275	5.24305	5.23729	4.36936	3.85753
biocarta_regulation_of_map_kinase_pathways_through_dual_specificity_phosphatases_Main_Pathway	4.75965	6.72668	9.53781	3.33906	3.50627
biocarta_regulation_of_pgc_1a_Main_Pathway	2.21431	2.45686	2.4106	2.81621	3.03209
biocarta_regulation_of_spermatogenesis_by_crem_Main_Pathway	4.83383	5.16058	5.17447	4.68148	4.31605
biocarta_regulation_of_spermatogenesis_by_crem_Pathway_(spermatogenesis)	7.24934	7.65536	7.70762	4.46385	4.48142
biocarta_regulation_of_splicing_through_sam68_Main_Pathway	8.74666	8.42124	8.4429	4.87023	4.09603
biocarta_regulation_of_splicing_through_sam68_Pathway_(negative_regulation_of_cell_growth)	9.88532	9.37468	10.0304	5.61428	4.8696
biocarta_regulation_of_splicing_through_sam68_Pathway_(positive_regulation_of_nuclear_mRNA_splicing_via_spliceosome)	9.88532	9.37468	10.0304	5.61428	4.8696
biocarta_regulation_of_transcriptional_activity_by_pml_Main_Pathway	10.3673	7.96577	6.81574	4.60848	3.58461
biocarta_regulation_of_transcriptional_activity_by_pml_Pathway_(negative_regulation_of_cell_proliferation)	10.3673	7.96577	6.81574	4.60848	3.58461
biocarta_regulators_of_bone_mineralization_Main_Pathway	1.61644	1.54003	1.35228	3.12357	4.88881
biocarta_repression_of_pain_sensation_by_the_transcriptional_regulator_dream_Main_Pathway	5.49058	6.23708	6.24687	4.77447	4.88228
biocarta_reversal_of_insulin_resistance_by_leptin_Main_Pathway	4.45187	4.26162	4.32697	5.05319	5.17401
biocarta_reversal_of_insulin_resistance_by_leptin_Pathway_(fatty_acid_oxidation)	4.45187	4.26162	4.32697	5.05319	5.17401
biocarta_rho_cell_motility_signaling_Main_Pathway	6.60888	7.0629	7.91816	3.91802	3.7673
biocarta_rho_cell_motility_signaling_Pathway_(actin_filament_polymerization)	6.50028	6.80662	8.18094	3.66082	3.50095
biocarta_rho_cell_motility_signaling_Pathway_(actin_filament_stabilization)	5.69226	5.79194	5.94544	4.31292	4.02191
biocarta_rho_cell_motility_signaling_Pathway_(focal_adhesion_formation)	13.1042	14.977	17.2575	6.17823	5.5325
biocarta_rho_selective_guanine_exchange_factor_akap13_mediates_stress_fiber_formation_Main_Pathway	2.97229	2.85905	2.93668	4.43933	4.54583
biocarta_rna_polymerase_iii_transcription_Main_Pathway	11.5093	9.85068	5.41028	4.65086	3.79226
biocarta_rna_polymerase_iii_transcription_Pathway_(Pathway_transcription_initiation_via_BDP1)	11.5093	9.85068	5.41028	4.65086	3.79226
biocarta_role_of_U_00DF_arrestins_in_the_activation_and_targeting_of_map_kinases_Main_Pathway	2.91011	3.14452	3.21697	4.32204	5.85133
biocarta_role_of_brca1_brca2_and_atr_in_cancer_susceptibility_Main_Pathway	11.0137	10.0567	9.29295	4.74755	3.79296
biocarta_role_of_brca1_brca2_and_atr_in_cancer_susceptibility_Pathway_(DNA_replication_termination)	9.67606	8.93841	8.24622	4.12075	3.33069
biocarta_role_of_brca1_brca2_and_atr_in_cancer_susceptibility_Pathway_(Pathway_protein_ubiquitination_of_ATM_BRCA1)	10.7472	9.92344	9.1435	3.74926	3.38754
biocarta_role_of_brca1_brca2_and_atr_in_cancer_susceptibility_Pathway_(regulation_of_DNA_replication)	10.0002	8.56965	9.65184	4.3688	3.5385
biocarta_role_of_egf_receptor_transactivation_by_gpcrs_in_cardiac_hypertrophy_Main_Pathway	5.25169	6.40623	7.85212	4.35768	4.1394
biocarta_role_of_egf_receptor_transactivation_by_gpcrs_in_cardiac_hypertrophy_Pathway_(Pathway_protein_ubiquitination_of_CHUK)	6.64905	9.21893	13.8644	5.58084	5.26194
biocarta_role_of_egf_receptor_transactivation_by_gpcrs_in_cardiac_hypertrophy_Pathway_(cell_growth)	4.97753	5.7661	5.62622	4.94417	4.82791
biocarta_role_of_erbb2_in_signal_transduction_and_oncology_Main_Pathway	6.23746	6.56311	7.49879	4.13968	3.74026
biocarta_role_of_erk5_in_neuronal_survival_Main_Pathway	5.65649	5.80105	5.81024	3.59208	3.42969
biocarta_role_of_erk5_in_neuronal_survival_Pathway_(cell_survival)	7.64971	7.2125	6.72923	3.90813	4.17625
biocarta_role_of_erk5_in_neuronal_survival_Pathway_(positive_regulation_of_axon_extension)	7.07346	7.42286	7.60824	4.00125	2.98057
biocarta_role_of_mal_in_rho_mediated_activation_of_srf_Main_Pathway	5.97939	6.63911	7.18692	4.65901	4.10206
biocarta_role_of_mef2d_in_t_cell_apoptosis_Main_Pathway	4.65409	5.07874	5.96414	5.28069	5.90278
biocarta_role_of_mef2d_in_t_cell_apoptosis_Pathway_(Pathway_degradation_of_CAPN2)	5.20652	6.52347	8.75623	5.85659	6.78684
biocarta_role_of_mitochondria_in_apoptotic_signaling_Main_Pathway	7.95118	7.99803	11.2447	6.3259	4.04763
biocarta_role_of_nicotinic_acetylcholine_receptors_in_the_regulation_of_apoptosis_Main_Pathway	7.13968	7.79424	8.50816	4.7526	4.98939
biocarta_role_of_parkin_in_ubiquitin_proteasomal_Main_Pathway	1.86856	2.47953	2.69659	4.08059	4.37837
biocarta_role_of_pi3k_subunit_p85_in_regulation_of_actin_organization_and_cell_migration_Main_Pathway	10.7241	10.8576	10.272	5.58232	4.98811
biocarta_role_of_pi3k_subunit_p85_in_regulation_of_actin_organization_and_cell_migration_Pathway_(filopodium_formation)	15.7248	15.5583	14.2922	6.69195	5.23528
biocarta_role_of_pi3k_subunit_p85_in_regulation_of_actin_organization_and_cell_migration_Pathway_(negative_regulation_of_actin_polymerization_and_or_depolymerization)	7.02061	5.93985	7.41058	6.31323	4.12107
biocarta_role_of_ppar_gamma_coactivators_in_obesity_and_thermogenesis_Main_Pathway	2.77074	2.53567	2.81337	3.20052	4.06139
biocarta_role_of_ppar_gamma_coactivators_in_obesity_and_thermogenesis_Pathway_(fat_cell_differentiation)	3.20006	2.97067	3.30659	3.29438	3.66626
biocarta_role_of_ran_in_mitotic_spindle_regulation_Main_Pathway	19.5162	23.3316	19.302	7.63978	5.00061
biocarta_segmentation_clock_Main_Pathway	2.53665	2.33462	2.68024	2.70693	3.04362
biocarta_signal_dependent_regulation_of_myogenesis_by_corepressor_mitr_Main_Pathway	1.73372	1.7877	1.8733	3.97136	4.49684
biocarta_signal_transduction_through_il1r_Main_Pathway	5.51824	5.71383	6.91141	4.89382	4.99092
biocarta_signal_transduction_through_il1r_Pathway_(Pathway_protein_ubiquitination_of_CHUK_PEBP1)	6.61023	7.53588	10.4893	5.36414	4.78865
biocarta_signaling_pathway_from_g_protein_families_Main_Pathway	3.17155	3.42513	3.32406	4.12143	3.47302
biocarta_skeletal_muscle_hypertrophy_is_regulated_via_akt_mtor_Main_Pathway	8.19176	8.09702	6.9672	4.16654	3.90047
biocarta_skeletal_muscle_hypertrophy_is_regulated_via_akt_mtor_Pathway_(muscle_development)	11.6873	11.5773	9.09407	5.15692	3.74706
biocarta_sodd_tnfr1_signaling_Main_Pathway	11.7656	10.3387	10.3472	4.75461	4.42991
biocarta_sonic_hedgehog_receptor_ptc1_regulates_cell_cycle_Main_Pathway	5.54312	4.82507	4.46823	5.2874	4.46197
biocarta_sonic_hedgehog_receptor_ptc1_regulates_cell_cycle_Pathway_(cell_cycle_arrest)	6.52466	5.47983	5.10716	4.93522	3.79703
biocarta_sonic_hedgehog_receptor_ptc1_regulates_cell_cycle_Pathway_(re_entry_into_mitotic_cell_cycle)	5.54312	4.82507	4.46823	5.2874	4.46197
biocarta_spliceosomal_assembly_Main_Pathway	20.2012	18.4442	14.4762	5.70809	4.74524
biocarta_sprouty_regulation_of_tyrosine_kinase_signals_Main_Pathway	5.42279	5.65934	6.26112	4.19765	3.73105
biocarta_sprouty_regulation_of_tyrosine_kinase_signals_Pathway_(Pathway_protein_ubiquitination_of_CBL)	6.12374	5.92328	6.47804	4.61348	5.15346
biocarta_sprouty_regulation_of_tyrosine_kinase_signals_Pathway_(cell_migration)	3.25082	3.297	3.25404	3.20149	2.24191
biocarta_srebp_control_of_lipid_synthesis_Main_Pathway	4.36012	7.357	8.56521	3.30454	2.74865
biocarta_srebp_control_of_lipid_synthesis_Pathway_(cholesterol_biosynthetic_process)	1.92228	1.94779	1.72799	2.1261	2.10472
biocarta_stat3_signaling_Main_Pathway	3.0675	4.00798	5.03153	4.21741	3.48948
biocarta_stathmin_and_breast_cancer_resistance_to_antimicrotubule_agents_Main_Pathway	5.1627	5.01739	5.08338	4.67683	4.29364
biocarta_stress_induction_of_hsp_regulation_Main_Pathway	6.44824	5.9615	6.44096	4.40479	4.22881
biocarta_stress_induction_of_hsp_regulation_Pathway_(Pathway_degradation_of_HSPB1)	9.13223	9.44163	10.5224	4.75782	5.31777
biocarta_stress_induction_of_hsp_regulation_Pathway_(cell_survival)	9.13223	9.44163	10.5224	4.75782	5.31777
biocarta_sumoylation_as_a_mechanism_to_modulate_ctbp_dependent_gene_responses_Main_Pathway	3.10552	2.56093	2.92489	3.8908	3.73022
biocarta_sumoylation_by_ranbp2_regulates_transcriptional_repression_Main_Pathway	9.43209	9.61378	10.4377	5.79263	4.40689
biocarta_t_cell_receptor_signaling_Main_Pathway	3.65611	4.05202	4.28792	4.19227	4.2455
biocarta_t_cell_receptor_signaling_Pathway_(Pathway_protein_ubiquitination_of_PRKCA)	3.42303	3.58583	3.67001	6.34538	4.9132
biocarta_tgf_beta_signaling_Main_Pathway	5.09385	5.40356	7.38793	4.65535	3.90253
biocarta_the_41bb_dependent_immune_response_Main_Pathway	7.42854	7.47989	6.59522	5.03612	6.25245
biocarta_the_co_stimulatory_signal_during_t_cell_activation_Main_Pathway	4.99849	5.36352	5.92081	5.62352	6.47869
biocarta_the_co_stimulatory_signal_during_t_cell_activation_Pathway_(T_cell_activation)	4.99849	5.36352	5.92081	5.62352	6.47869
biocarta_the_igf_1_receptor_and_longevity_Main_Pathway	5.30194	4.83046	5.50688	3.38024	3.50325
biocarta_the_igf_1_receptor_and_longevity_Pathway_(Pathway_degradation_of_CAT)	9.4008	7.54335	7.94442	5.14912	4.76784
biocarta_the_igf_1_receptor_and_longevity_Pathway_(cell_survival)	9.4008	7.54335	7.94442	5.14912	4.76784
biocarta_the_igf_1_receptor_and_longevity_Pathway_(superoxide_release)	2.13183	2.61653	4.62752	2.25008	2.95748
biocarta_the_prc2_complex_sets_long_term_gene_silencing_through_modification_of_histone_tails_Main_Pathway	10.1254	10.0905	9.07631	5.36263	4.01159
biocarta_the_prc2_complex_sets_long_term_gene_silencing_through_modification_of_histone_tails_Pathway_(histone_deacetylation)	10.1254	10.0905	9.07631	5.36263	4.01159
biocarta_the_prc2_complex_sets_long_term_gene_silencing_through_modification_of_histone_tails_Pathway_(histone_methylation)	10.1254	10.0905	9.07631	5.36263	4.01159
biocarta_thrombin_signaling_and_protease_activated_receptors_Main_Pathway	3.51386	3.63509	3.91098	4.26839	4.23911
biocarta_tnf_stress_related_signaling_Main_Pathway	8.82057	8.95927	9.5137	4.8592	4.96995
biocarta_tnfr1_signaling_Main_Pathway	11.3325	10.0014	10.1184	5.30436	5.16439
biocarta_tnfr2_signaling_Main_Pathway	6.17292	6.498	7.74623	4.3444	4.76919
biocarta_tnfr2_signaling_Pathway_(Pathway_protein_ubiquitination_of_MAP3K1_TNFAIP3_MAP3K14)	6.17292	6.498	7.74623	4.3444	4.76919
biocarta_toll_like_receptor_Main_Pathway	4.99816	5.6997	7.02022	5.82022	5.38369
biocarta_toll_like_receptor_Pathway_(Pathway_protein_ubiquitination_of_CHUK_MAP3K1)	4.33951	5.87716	8.44232	4.82319	4.12346
biocarta_tpo_signaling_Main_Pathway	4.33071	5.1002	5.44532	4.04485	3.39253
biocarta_transcription_factor_creb_and_its_extracellular_signals_Main_Pathway	3.90226	4.0034	3.87567	3.59783	3.34315
biocarta_transcription_regulation_by_methyltransferase_of_carm1_Main_Pathway	5.16889	5.38644	7.32644	4.44312	3.44999
biocarta_transcription_regulation_by_methyltransferase_of_carm1_Pathway_(histone_acetylation)	7.63201	8.20532	13.1615	4.43583	3.35978
biocarta_transcription_regulation_by_methyltransferase_of_carm1_Pathway_(histone_methylation)	7.63201	8.20532	13.1615	4.43583	3.35978
biocarta_transcriptional_activation_of_dbpb_from_mrna_Main_Pathway	11.5939	11.9048	7.95576	6.88458	6.8982
biocarta_trefoil_factors_initiate_mucosal_healing_Main_Pathway	5.63942	6.78029	8.54898	4.47698	4.2108
biocarta_trefoil_factors_initiate_mucosal_healing_Pathway_(Pathway_protein_ubiquitination_of_CHUK)	6.64905	9.21893	13.8644	5.58084	5.26194
biocarta_trka_receptor_signaling_Main_Pathway	4.82754	4.97126	5.50466	3.50672	3.41251
biocarta_trka_receptor_signaling_Pathway_(cell_growth_and_or_maintenance)	7.66391	7.33455	7.74048	2.79208	2.76268
biocarta_tsp_1_induced_apoptosis_in_microvascular_endothelial_cell_Main_Pathway	2.92611	3.70345	3.85261	3.2575	3.36993
biocarta_tumor_suppressor_arf_inhibits_ribosomal_biogenesis_Main_Pathway	7.31468	7.16345	6.28096	4.28642	3.69376
biocarta_tumor_suppressor_arf_inhibits_ribosomal_biogenesis_Pathway_(Pathway_degradation_of_CDKN2A)	2.64031	2.74272	2.25056	4.37466	6.10971
biocarta_tumor_suppressor_arf_inhibits_ribosomal_biogenesis_Pathway_(ribosome_biogenesis)	8.01237	7.72113	6.09105	5.0842	3.95854
biocarta_ucalpain_and_friends_in_cell_spread_Main_Pathway	8.0686	7.48446	7.28091	4.80732	4.9957
biocarta_vegf_hypoxia_and_angiogenesis_Main_Pathway	5.04685	5.0637	5.67089	4.15572	4.57199
biocarta_vegf_hypoxia_and_angiogenesis_Pathway_(cell_migration)	5.68398	5.73089	6.90613	4.8619	5.66682
biocarta_visceral_fat_deposits_and_the_metabolic_syndrome_Main_Pathway	2.57132	2.75995	3.00189	4.66426	7.55321
biocarta_west_nile_virus_Main_Pathway	5.08651	4.61865	5.40327	4.52303	2.70787
biocarta_west_nile_virus_Pathway_(apoptosis)	5.08651	4.61865	5.40327	4.52303	2.70787
biocarta_wnt_lrp6_signalling_Main_Pathway	1.24685	1.27873	1.19532	2.10962	3.3234
biocarta_wnt_signaling_Main_Pathway	3.99387	3.88248	4.46544	3.377	3.77618
biocarta_y_branching_of_actin_filaments_Main_Pathway	11.3837	11.1668	10.6317	5.65208	4.37414
biocarta_yaci_and_bcma_stimulation_of_b_cell_immune_responses_Main_Pathway	7.58564	7.85831	8.11204	4.82925	5.45103
KEGG_ABC_transporters_Main_Pathway	3.50231	3.81378	4.78884	4.73512	5.14797
KEGG_AMPK_signaling_Main_Pathway	5.60905	5.91361	6.29883	4.17069	4.45736
KEGG_Acute_myeloid_leukemia_Main_Pathway	5.8847	6.71639	7.28964	4.41625	4.04331
KEGG_Adherens_junction_Main_Pathway	6.33332	6.23148	6.22743	4.40671	4.80156
KEGG_Adipocytokine_signaling_Main_Pathway	4.12443	4.68116	5.20295	4.50012	5.05046
KEGG_Adrenergic_signaling_in_cardiomyocytes_Main_Pathway	3.63463	4.09	4.29131	4.19462	5.27176
KEGG_African_trypanosomiasis_Main_Pathway	2.88036	2.86725	3.05162	4.63244	5.50812
KEGG_Alanine_aspartate_and_glutamate_metabolism_Main_Pathway	4.04781	4.11783	4.25085	5.60312	5.77033
KEGG_Alcoholism_Main_Pathway	3.60501	3.81146	3.90875	3.69568	4.63647
KEGG_Aldosterone_regulated_sodium_reabsorption_Main_Pathway	4.46681	5.45505	5.85318	4.32935	5.09547
KEGG_Allograft_rejection_Main_Pathway	5.692	3.75566	4.25077	4.8809	6.16367
KEGG_Alzheimer_s_disease_Main_Pathway	4.85023	4.29277	4.79398	3.93209	5.51261
KEGG_Amino_sugar_and_nucleotide_sugar_metabolism_Main_Pathway	7.86953	7.03801	7.51391	4.73411	4.67234
KEGG_Aminoacyl_tRNA_biosynthesis_Main_Pathway	3.56017	4.41851	4.26941	4.71614	4.20918
KEGG_Amoebiasis_Main_Pathway	4.94214	6.768	8.27331	7.87866	6.74101
KEGG_Amphetamine_addiction_Main_Pathway	4.07662	4.65954	5.10426	3.5077	4.40849
KEGG_Amyotrophic_lateral_sclerosis_ALS__Main_Pathway	4.08754	4.43744	5.50347	3.65969	4.01805
KEGG_Antigen_processing_and_presentation_Main_Pathway	2.51198	2.61703	2.45322	5.03792	5.97347
KEGG_Apoptosis_Main_Pathway	8.14111	7.26849	7.66793	6.71406	5.51241
KEGG_Arachidonic_acid_metabolism_Main_Pathway	3.47638	3.82152	4.59974	6.72898	8.24876
KEGG_Arginine_and_proline_metabolism_Main_Pathway	4.99715	5.03021	5.59292	5.02126	5.55184
KEGG_Arrhythmogenic_right_ventricular_cardiomyopathy_ARVC__Main_Pathway	1.46323	1.8421	1.6586	2.76227	4.55507
KEGG_Ascorbate_and_aldarate_metabolism_Main_Pathway	1.23799	1.55045	2.16254	4.12284	3.87674
KEGG_Asthma_Main_Pathway	2.92605	3.3246	4.30562	5.14459	7.79428
KEGG_Autoimmune_thyroid_disease_Main_Pathway	2.57734	2.45904	2.99964	8.09654	5.60458
KEGG_Axon_guidance_Main_Pathway	3.41882	3.36633	3.42961	3.76917	4.78001
KEGG_B_cell_receptor_signaling_Main_Pathway	5.10075	6.05751	6.87261	4.82206	4.5958
KEGG_Bacterial_invasion_of_epithelial_cells_Main_Pathway	7.7538	7.92561	7.67369	5.37846	4.96551
KEGG_Basal_cell_carcinoma_Main_Pathway	1.96902	2.42841	2.35684	3.49509	5.30103
KEGG_Basal_transcription_factors_Main_Pathway	8.97287	8.22179	7.76451	5.2332	4.37742
KEGG_Base_excision_repair_Main_Pathway	9.68241	9.88692	8.09438	5.06976	3.78813
KEGG_Bile_secretion_Main_Pathway	5.66502	6.21632	11.0102	5.07958	6.88159
KEGG_Biosynthesis_of_unsaturated_fatty_acids_Main_Pathway	4.31234	4.20019	4.82844	4.51015	3.46199
KEGG_Biotin_metabolism_Main_Pathway	8.20706	5.68442	3.94566	5.1979	3.17195
KEGG_Bladder_cancer_Main_Pathway	4.8194	5.07677	4.94965	3.74116	3.3793
KEGG_Butanoate_metabolism_Main_Pathway	5.3483	4.99991	5.27679	5.06901	5.0099
KEGG_Butirosin_and_neomycin_biosynthesis_Main_Pathway	3.36718	3.90045	5.87352	5.49761	7.32053
KEGG_Caffeine_metabolism_Main_Pathway	1.94606	2.32714	2.04467	6.56626	7.29875
KEGG_Calcium_signaling_Main_Pathway	2.79255	3.05569	3.27058	4.49023	6.11087
KEGG_Carbohydrate_digestion_and_absorption_Main_Pathway	1.44125	1.77658	2.65533	5.11611	6.69758
KEGG_Cardiac_muscle_contraction_Main_Pathway	6.58806	8.81786	9.6214	3.75114	3.93554
KEGG_Cell_adhesion_molecules_CAMs__Main_Pathway	4.44691	4.74039	5.77848	4.99098	6.50133
KEGG_Cell_cycle_Main_Pathway	6.78908	7.09503	7.36946	4.48652	3.67653
KEGG_Central_carbon_metabolism_in_cancer_Main_Pathway	5.6184	5.96485	6.23214	4.53825	4.57931
KEGG_Chagas_disease_American_trypanosomiasis__Main_Pathway	5.65817	6.05009	7.24434	5.3666	5.13463
KEGG_Chemical_carcinogenesis_Main_Pathway	1.76539	2.10725	2.82854	4.28693	4.43019
KEGG_Chemokine_signaling_Main_Pathway	4.0177	4.29369	4.71601	4.71427	5.61137
KEGG_Choline_metabolism_in_cancer_Main_Pathway	3.84839	4.44278	4.4989	4.59082	4.50167
KEGG_Cholinergic_synapse_Main_Pathway	3.68027	3.92541	3.97039	3.9505	5.16218
KEGG_Chronic_myeloid_leukemia_Main_Pathway	6.1718	7.21321	8.32371	4.64065	4.0402
KEGG_Circadian_entrainment_Main_Pathway	2.79451	2.73727	2.56505	3.84453	4.9489
KEGG_Circadian_rhythm_Main_Pathway	4.30731	4.35382	5.46349	2.91297	3.71977
KEGG_Citrate_cycle_TCA_cycle__Main_Pathway	8.44842	7.51119	6.30442	4.65452	4.67425
KEGG_Cocaine_addiction_Main_Pathway	3.67809	3.82543	3.85535	3.48398	4.81386
KEGG_Collecting_duct_acid_secretion_Main_Pathway	8.88843	8.59893	7.70903	4.84429	6.27881
KEGG_Colorectal_cancer_Main_Pathway	4.67659	5.7206	5.95087	4.29244	3.57747
KEGG_Complement_and_coagulation_cascades_Main_Pathway	3.02794	3.46519	4.61654	5.21142	6.91365
KEGG_Cyanoamino_acid_metabolism_Main_Pathway	3.80889	4.43131	3.92447	4.11606	5.63926
KEGG_Cysteine_and_methionine_metabolism_Main_Pathway	5.44284	5.2518	5.27582	4.68023	4.7039
KEGG_Cytokine_cytokine_receptor_interaction_Main_Pathway	2.53277	3.01123	3.5604	4.85601	6.59389
KEGG_Cytosolic_DNA_sensing_Main_Pathway	5.92446	6.78357	7.8458	4.74353	4.28108
KEGG_DNA_replication_Main_Pathway	10.7698	11.8207	10.1632	5.70962	4.38466
KEGG_D_Arginine_and_D_ornithine_metabolism_Main_Pathway	4.13009	5.70164	4.18363	10.3062	14.3478
KEGG_D_Glutamine_and_D_glutamate_metabolism_Main_Pathway	5.34596	5.36013	5.40871	4.04741	3.38895
KEGG_Dilated_cardiomyopathy_Main_Pathway	4.62614	6.31542	7.09689	3.6306	4.74482
KEGG_Dopaminergic_synapse_Main_Pathway	3.46252	3.57359	3.69135	3.90851	4.73372
KEGG_Dorso_ventral_axis_formation_Main_Pathway	6.26075	7.20088	7.19626	5.45221	5.27471
KEGG_Drug_metabolism_cytochrome_P450_Main_Pathway	1.63736	1.80361	2.02951	4.94614	5.20034
KEGG_Drug_metabolism_other_enzymes_Main_Pathway	2.79886	2.93929	3.61191	4.12819	4.27379
KEGG_ECM_receptor_interaction_Main_Pathway	2.76121	2.92145	3.13517	3.80241	5.68968
KEGG_Endocrine_and_other_factor_regulated_calcium_reabsorption_Main_Pathway	3.01669	2.93857	2.76231	4.28737	5.8664
KEGG_Endocytosis_Main_Pathway	6.8073	7.25201	8.41524	5.06105	5.21124
KEGG_Endometrial_cancer_Main_Pathway	5.88749	6.72871	6.88774	4.51287	3.883
KEGG_Epithelial_cell_signaling_in_Helicobacter_pylori_infection_Main_Pathway	3.98274	5.12196	7.16541	4.3644	4.28668
KEGG_Epstein_Barr_virus_infection_Main_Pathway	5.99268	6.64617	7.10397	4.76747	4.89351
KEGG_ErbB_signaling_Main_Pathway	4.90935	5.34105	5.53933	4.60928	4.77677
KEGG_Estrogen_signaling_Main_Pathway	4.07408	4.41046	4.78444	4.18858	4.91752
KEGG_Ether_lipid_metabolism_Main_Pathway	3.85801	4.17426	4.918	7.09689	7.47398
KEGG_Fanconi_anemia_Main_Pathway	10.5824	9.52805	7.74963	5.25825	4.05742
KEGG_Fat_digestion_and_absorption_Main_Pathway	3.49828	3.78238	4.30403	3.79198	4.49764
KEGG_Fatty_acid_biosynthesis_Main_Pathway	5.00911	4.9155	4.24442	4.57316	4.73363
KEGG_Fatty_acid_degradation_Main_Pathway	7.12634	6.34912	6.26216	4.8144	3.86364
KEGG_Fatty_acid_elongation_Main_Pathway	10.3009	8.40878	9.16802	4.79961	3.1786
KEGG_Fc_epsilon_RI_signaling_Main_Pathway	4.91542	5.15211	5.409	4.72304	4.93988
KEGG_Fc_gamma_R_mediated_phagocytosis_Main_Pathway	7.16735	7.72489	7.39155	5.18603	5.25729
KEGG_Focal_adhesion_Main_Pathway	4.22956	4.39114	4.56736	4.12422	4.89601
KEGG_Folate_biosynthesis_Main_Pathway	4.58691	4.64832	4.78594	4.84253	8.51889
KEGG_FoxO_signaling_Main_Pathway	4.87839	5.00425	5.78285	4.23076	4.49497
KEGG_Fructose_and_mannose_metabolism_Main_Pathway	7.03389	6.52843	6.36855	4.31	4.8045
KEGG_GABAergic_synapse_Main_Pathway	2.84027	2.69844	2.47603	4.08563	5.79858
KEGG_Galactose_metabolism_Main_Pathway	5.34922	5.69983	6.2899	4.53545	4.97467
KEGG_Gap_junction_Main_Pathway	3.87249	3.73602	3.73695	4.03555	4.43062
KEGG_Gastric_acid_secretion_Main_Pathway	2.88672	2.67812	2.61383	4.92291	5.58237
KEGG_Glioma_Main_Pathway	3.31018	3.85126	3.9206	4.07824	4.48065
KEGG_Glucagon_signaling_Main_Pathway	4.23558	4.46456	4.68664	3.83754	4.31919
KEGG_Glutamatergic_synapse_Main_Pathway	2.59163	2.52171	2.42995	4.24074	4.79421
KEGG_Glutathione_metabolism_Main_Pathway	5.08359	5.34794	7.58254	5.68404	5.47985
KEGG_Glycerolipid_metabolism_Main_Pathway	5.45264	5.35109	6.23407	4.79253	5.09707
KEGG_Glycerophospholipid_metabolism_Main_Pathway	4.19993	4.08221	4.76977	5.34758	5.34806
KEGG_Glycine_serine_and_threonine_metabolism_Main_Pathway	7.54175	7.60944	7.86987	5.25883	6.37147
KEGG_Glycolysis_Gluconeogenesis_Main_Pathway	7.25875	7.04468	8.00759	5.03433	5.50824
KEGG_Glycosaminoglycan_biosynthesis_chondroitin_sulfate_dermatan_sulfate_Main_Pathway	10.4763	8.66525	6.03377	4.8838	4.07918
KEGG_Glycosaminoglycan_biosynthesis_heparan_sulfate_heparin_Main_Pathway	5.24073	4.97662	3.99657	4.6093	4.55207
KEGG_Glycosaminoglycan_biosynthesis_keratan_sulfate_Main_Pathway	4.13136	4.44472	4.81168	4.54243	5.3514
KEGG_Glycosaminoglycan_degradation_Main_Pathway	6.22789	6.74192	7.72533	4.51384	3.96162
KEGG_Glycosphingolipid_biosynthesis_ganglio_series_Main_Pathway	4.34379	4.79408	4.39899	4.39041	4.63119
KEGG_Glycosphingolipid_biosynthesis_globo_series_Main_Pathway	3.02132	3.6482	3.47863	4.11395	5.14616
KEGG_Glycosphingolipid_biosynthesis_lacto_and_neolacto_series_Main_Pathway	4.18836	4.77	6.56353	3.60854	4.46497
KEGG_Glycosylphosphatidylinositol_GPI_anchor_biosynthesis_Main_Pathway	10.3938	9.95145	8.94953	4.18524	3.16464
KEGG_Glyoxylate_and_dicarboxylate_metabolism_Main_Pathway	7.45731	8.1669	8.95573	4.65284	5.51882
KEGG_GnRH_signaling_Main_Pathway	4.1882	4.08994	4.01998	4.40608	4.73795
KEGG_Graft_versus_host_disease_Main_Pathway	2.57734	2.45904	2.99964	8.09654	5.60458
KEGG_HIF_1_signaling_Main_Pathway	5.71858	6.2293	6.99308	4.83765	5.16788
KEGG_HTLV_I_infection_Main_Pathway	3.97815	4.2912	4.73968	4.15137	4.77417
KEGG_Hedgehog_signaling_Main_Pathway	2.19598	2.55825	2.49786	3.55485	4.54579
KEGG_Hematopoietic_cell_lineage_Main_Pathway	3.90445	4.15809	5.22545	5.73748	6.75286
KEGG_Hepatitis_B_Main_Pathway	5.25864	5.74901	6.4299	4.3025	4.14326
KEGG_Hepatitis_C_Main_Pathway	5.37578	5.92833	7.11448	4.29081	3.68754
KEGG_Herpes_simplex_infection_Main_Pathway	6.33082	6.65192	7.76069	4.75416	4.44481
KEGG_Hippo_signaling_Main_Pathway	3.74516	3.91093	4.19868	3.84701	4.48167
KEGG_Histidine_metabolism_Main_Pathway	5.53784	5.47985	7.38416	4.97009	6.51705
KEGG_Homologous_recombination_Main_Pathway	11.6437	10.532	9.17106	6.20901	4.38454
KEGG_Huntington_s_disease_Main_Pathway	5.52708	6.67953	7.24778	4.06899	4.60838
KEGG_Hypertrophic_cardiomyopathy_HCM__Main_Pathway	4.62614	6.31542	7.09689	3.6306	4.74482
KEGG_Inflammatory_bowel_disease_IBD__Main_Pathway	3.71962	3.8857	3.68948	6.80887	7.00257
KEGG_Inflammatory_mediator_regulation_of_TRP_channels_Main_Pathway	4.17272	4.17296	4.39378	4.69666	5.74104
KEGG_Influenza_A_Main_Pathway	6.07926	6.73663	7.80001	5.12289	4.29973
KEGG_Inositol_phosphate_metabolism_Main_Pathway	5.2783	5.3297	6.31917	4.77227	4.65535
KEGG_Insulin_secretion_Main_Pathway	3.17562	3.36551	3.50721	3.93765	5.3061
KEGG_Insulin_signaling_Main_Pathway	5.05693	5.39644	5.61025	4.508	4.15044
KEGG_Intestinal_immune_network_for_IgA_production_Main_Pathway	3.81429	4.73767	6.45469	5.14463	6.44644
KEGG_Jak_STAT_signaling_Main_Pathway	3.98284	4.41944	5.21434	4.61803	5.36616
KEGG_Legionellosis_Main_Pathway	3.72634	4.0525	4.99149	5.90232	7.11016
KEGG_Leishmaniasis_Main_Pathway	4.02624	4.5072	4.96064	4.81523	4.38038
KEGG_Leukocyte_transendothelial_migration_Main_Pathway	4.94159	5.26079	6.05442	4.92278	5.29328
KEGG_Linoleic_acid_metabolism_Main_Pathway	2.90847	3.4512	4.31222	8.42755	9.30872
KEGG_Lipoic_acid_metabolism_Main_Pathway	15.9057	13.0224	8.9757	5.75365	5.04333
KEGG_Long_term_depression_Main_Pathway	3.47768	3.5643	3.39787	4.52741	5.12582
KEGG_Long_term_potentiation_Main_Pathway	3.25562	3.3251	3.34632	3.71481	4.04188
KEGG_Lysine_biosynthesis_Main_Pathway	2.66707	3.72238	3.739	6.22462	6.20359
KEGG_Lysine_degradation_Main_Pathway	7.46635	6.83567	6.14864	5.99776	5.31318
KEGG_Lysosome_Main_Pathway	5.37385	5.43699	5.63568	4.55849	4.02116
KEGG_MAPK_signaling_Main_Pathway	4.41209	4.88609	5.39622	4.33255	4.7469
KEGG_Malaria_Main_Pathway	5.87997	6.18226	7.51593	7.06707	6.35526
KEGG_Maturity_onset_diabetes_of_the_young_Main_Pathway	1.03888	1.36045	1.53757	2.44884	5.44907
KEGG_Measles_Main_Pathway	5.2431	5.51452	5.93891	5.05068	3.90559
KEGG_Melanogenesis_Main_Pathway	3.24133	3.77783	3.46316	3.72455	3.65525
KEGG_Melanoma_Main_Pathway	3.43865	3.96432	3.82566	3.68288	4.36907
KEGG_Metabolism_of_xenobiotics_by_cytochrome_P450_Main_Pathway	3.15884	3.28873	3.93577	5.0951	5.76249
KEGG_MicroRNAs_in_cancer_Main_Pathway	3.87797	3.99621	4.84391	3.52831	3.43902
KEGG_Mineral_absorption_Main_Pathway	1.03684	1.3205	1.31915	2.93277	4.62986
KEGG_Mismatch_repair_Main_Pathway	10.5642	9.99308	8.32271	5.77337	4.29036
KEGG_Morphine_addiction_Main_Pathway	4.48522	4.18021	3.76178	4.10129	5.1902
KEGG_Mucin_type_O_Glycan_biosynthesis_Main_Pathway	4.33329	4.27383	4.54374	5.8112	7.48074
KEGG_NF_kappa_B_signaling_Main_Pathway	5.54088	5.93876	7.50315	5.38543	5.10325
KEGG_NOD_like_receptor_signaling_Main_Pathway	5.59017	5.76093	6.81215	4.73411	4.17742
KEGG_N_Glycan_biosynthesis_Main_Pathway	9.36856	8.9976	8.07713	4.9332	4.41924
KEGG_Natural_killer_cell_mediated_cytotoxicity_Main_Pathway	4.1957	4.68694	5.14064	4.51449	5.0926
KEGG_Neuroactive_ligand_receptor_interaction_Main_Pathway	2.15496	2.38227	2.56556	4.6112	6.03643
KEGG_Neurotrophin_signaling_Main_Pathway	5.658	5.76542	6.06216	4.807	4.30882
KEGG_Nicotinate_and_nicotinamide_metabolism_Main_Pathway	6.53951	6.09744	6.83604	5.3848	5.26847
KEGG_Nicotine_addiction_Main_Pathway	1.28902	1.54432	1.51422	3.69786	4.99682
KEGG_Nitrogen_metabolism_Main_Pathway	3.06593	3.15797	2.98018	4.18016	3.73892
KEGG_Non_alcoholic_fatty_liver_disease_NAFLD__Main_Pathway	7.33391	6.81297	7.33728	4.92836	4.61366
KEGG_Non_homologous_end_joining_Main_Pathway	9.77875	10.7943	9.35431	5.24075	4.6822
KEGG_Non_small_cell_lung_cancer_Main_Pathway	6.05985	6.41227	6.80886	4.64349	4.47941
KEGG_Notch_signaling_Main_Pathway	4.19413	4.41995	4.24652	4.09551	3.84005
KEGG_Nucleotide_excision_repair_Main_Pathway	10.5291	10.0769	8.7844	5.41864	4.0008
KEGG_Olfactory_transduction_Main_Pathway	1.54627	1.70546	1.51552	5.3602	5.95323
KEGG_One_carbon_pool_by_folate_Main_Pathway	8.328	8.1112	7.81471	5.37762	4.39909
KEGG_Oocyte_meiosis_Main_Pathway	4.51716	4.62061	4.48171	4.51283	4.13671
KEGG_Osteoclast_differentiation_Main_Pathway	4.53381	5.17336	5.78047	4.54083	5.08495
KEGG_Other_glycan_degradation_Main_Pathway	6.01942	5.43369	4.54691	4.67186	4.23897
KEGG_Other_types_of_O_glycan_biosynthesis_Main_Pathway	6.28874	5.93397	5.36727	3.607	3.56519
KEGG_Ovarian_steroidogenesis_Main_Pathway	3.3286	3.20693	3.0493	4.94948	5.36346
KEGG_Oxidative_phosphorylation_Main_Pathway	11.8241	10.6587	8.73407	5.44209	4.98586
KEGG_Oxytocin_signaling_Main_Pathway	3.44892	3.70648	3.83381	4.33617	5.00685
KEGG_PI3K_Akt_signaling_Main_Pathway	4.60242	4.82953	5.20804	4.19713	4.71888
KEGG_PPAR_signaling_Main_Pathway	5.30115	5.31151	5.97666	4.65698	5.20125
KEGG_Pancreatic_cancer_Main_Pathway	6.36178	7.23411	8.45838	5.0684	4.29184
KEGG_Pancreatic_secretion_Main_Pathway	4.39266	3.96291	3.62002	5.56433	6.19068
KEGG_Pantothenate_and_CoA_biosynthesis_Main_Pathway	6.97259	7.47647	6.4327	4.39592	5.1265
KEGG_Parkinson_s_disease_Main_Pathway	3.82563	3.51894	3.26613	4.21363	4.89199
KEGG_Pathogenic_Escherichia_coli_infection_Main_Pathway	6.06699	6.10292	6.03035	4.24321	3.70632
KEGG_Pathways_in_cancer_Main_Pathway	4.3117	4.72334	5.06886	4.17667	4.78239
KEGG_Pentose_and_glucuronate_interconversions_Main_Pathway	2.90073	3.14217	3.77147	4.25466	4.06882
KEGG_Pentose_phosphate_Main_Pathway	9.23757	8.46218	8.89785	5.54389	5.42885
KEGG_Peroxisome_Main_Pathway	5.8208	5.73502	5.75929	5.26389	4.58417
KEGG_Pertussis_Main_Pathway	5.36226	5.4698	6.58722	5.32272	4.37892
KEGG_Phagosome_Main_Pathway	7.3228	6.72966	6.1732	4.89179	4.66795
KEGG_Phenylalanine_metabolism_Main_Pathway	4.54953	4.76626	5.49969	4.46101	4.93047
KEGG_Phenylalanine_tyrosine_and_tryptophan_biosynthesis_Main_Pathway	2.63316	3.39149	4.53437	3.85613	3.34958
KEGG_Phosphatidylinositol_signaling_system_Main_Pathway	5.09368	5.2595	5.92027	4.80489	4.64767
KEGG_Phototransduction_Main_Pathway	2.75309	3.51382	2.91635	4.63079	5.80293
KEGG_Platelet_activation_Main_Pathway	4.1394	4.31977	4.80536	4.45336	4.95762
KEGG_Porphyrin_and_chlorophyll_metabolism_Main_Pathway	7.33899	6.29173	7.81171	5.22121	3.56519
KEGG_Primary_bile_acid_biosynthesis_Main_Pathway	4.87336	4.09129	4.35081	7.02143	5.88423
KEGG_Primary_immunodeficiency_Main_Pathway	6.79153	7.32774	7.85609	5.96524	7.19526
KEGG_Prion_diseases_Main_Pathway	5.30986	5.26467	5.06635	5.07823	4.2662
KEGG_Progesterone_mediated_oocyte_maturation_Main_Pathway	4.52128	4.86372	4.97604	4.55986	4.27407
KEGG_Prolactin_signaling_Main_Pathway	3.95817	4.45998	5.29442	3.81285	3.82013
KEGG_Propanoate_metabolism_Main_Pathway	5.28977	4.96852	5.55255	5.48007	4.52121
KEGG_Prostate_cancer_Main_Pathway	4.67453	5.43618	6.27475	3.85471	4.01079
KEGG_Proteasome_Main_Pathway	10.8509	10.1059	8.89642	5.21943	4.47465
KEGG_Protein_digestion_and_absorption_Main_Pathway	2.25507	2.61903	3.01273	4.031	5.76723
KEGG_Protein_export_Main_Pathway	12.1459	10.0073	8.7581	5.64975	4.42505
KEGG_Protein_processing_in_endoplasmic_reticulum_Main_Pathway	7.9849	7.93022	8.8958	5.03111	4.40533
KEGG_Proteoglycans_in_cancer_Main_Pathway	4.88738	5.07471	5.24354	4.33834	4.8394
KEGG_Proximal_tubule_bicarbonate_reclamation_Main_Pathway	5.34596	5.36013	5.40871	4.04741	3.38895
KEGG_Purine_metabolism_Main_Pathway	7.78153	7.52091	6.54629	4.97622	4.67553
KEGG_Pyrimidine_metabolism_Main_Pathway	9.89361	9.39491	8.06229	5.45511	4.46904
KEGG_Pyruvate_metabolism_Main_Pathway	7.4245	7.35186	7.68076	5.24165	5.10797
KEGG_RIG_I_like_receptor_signaling_Main_Pathway	6.90594	6.92016	7.50912	5.06724	4.29374
KEGG_RNA_degradation_Main_Pathway	7.58569	6.79167	6.03685	4.40418	3.38748
KEGG_RNA_polymerase_Main_Pathway	12.0696	10.6517	8.07305	4.95346	3.84081
KEGG_RNA_transport_Main_Pathway	9.58755	9.91286	8.79115	5.22706	4.38245
KEGG_Rap1_signaling_Main_Pathway	3.90735	4.27905	4.82438	4.3282	4.79785
KEGG_Ras_signaling_Main_Pathway	4.16189	4.43238	4.75615	4.5713	5.17328
KEGG_Regulation_of_actin_cytoskeleton_Main_Pathway	5.345	5.54565	5.54458	4.57044	4.91339
KEGG_Regulation_of_autophagy_Main_Pathway	9.42908	9.54405	8.89794	6.01653	5.78797
KEGG_Regulation_of_lipolysis_in_adipocytes_Main_Pathway	3.18191	2.95336	2.74778	4.05213	5.74506
KEGG_Renal_cell_carcinoma_Main_Pathway	5.58018	6.17297	6.7754	4.58219	4.20826
KEGG_Renin_angiotensin_system_Main_Pathway	5.05781	5.09451	4.84713	4.87419	5.88331
KEGG_Retinol_metabolism_Main_Pathway	2.10242	2.3295	2.6624	4.78509	5.16603
KEGG_Retrograde_endocannabinoid_signaling_Main_Pathway	2.90012	2.84308	2.91152	3.9868	5.23486
KEGG_Rheumatoid_arthritis_Main_Pathway	2.40746	2.33724	2.67637	7.88909	7.30228
KEGG_Riboflavin_metabolism_Main_Pathway	10.0523	11.2709	13.8109	7.39037	5.06324
KEGG_Ribosome_Main_Pathway	16.5473	16.4111	12.0515	4.99931	4.09861
KEGG_Ribosome_biogenesis_in_eukaryotes_Main_Pathway	11.2531	10.285	8.0484	5.34768	4.6669
KEGG_SNARE_interactions_in_vesicular_transport_Main_Pathway	10.2528	11.4205	8.9899	4.35656	3.46293
KEGG_Salivary_secretion_Main_Pathway	2.66728	2.67125	2.6552	5.03804	5.95879
KEGG_Salmonella_infection_Main_Pathway	7.19311	7.55927	7.88126	5.28181	4.26603
KEGG_Selenocompound_metabolism_Main_Pathway	9.77421	9.59226	9.36256	6.34193	7.33208
KEGG_Serotonergic_synapse_Main_Pathway	2.68017	2.70017	2.69781	4.23398	6.19285
KEGG_Shigellosis_Main_Pathway	9.58302	9.70202	9.15255	5.46839	4.2604
KEGG_Signaling_pathways_regulating_pluripotency_of_stem_cells_Main_Pathway	1.34575	1.82344	1.93473	3.33357	5.24958
KEGG_Small_cell_lung_cancer_Main_Pathway	4.43608	5.13393	6.14451	4.78559	5.35425
KEGG_Sphingolipid_metabolism_Main_Pathway	5.45165	5.74381	5.60981	4.68285	4.4222
KEGG_Sphingolipid_signaling_Main_Pathway	4.95452	5.4193	5.36038	4.59355	4.59888
KEGG_Spliceosome_Main_Pathway	10.9654	10.1143	8.42439	4.70526	4.02714
KEGG_Staphylococcus_aureus_infection_Main_Pathway	2.42068	3.23604	4.38199	5.18852	7.14089
KEGG_Starch_and_sucrose_metabolism_Main_Pathway	3.60543	3.59887	4.17451	4.22347	4.42646
KEGG_Steroid_biosynthesis_Main_Pathway	10.0241	8.41926	9.13326	4.9024	4.30699
KEGG_Steroid_hormone_biosynthesis_Main_Pathway	2.52024	2.66421	3.0381	4.65688	4.48763
KEGG_Sulfur_metabolism_Main_Pathway	3.45541	3.14174	3.91688	4.46257	3.0674
KEGG_Sulfur_relay_system_Main_Pathway	12.0837	10.6155	7.56614	5.16541	4.25454
KEGG_Synaptic_vesicle_cycle_Main_Pathway	8.41544	9.29826	8.51472	4.03672	4.72796
KEGG_Synthesis_and_degradation_of_ketone_bodies_Main_Pathway	5.04931	5.52684	6.65422	4.29551	3.54882
KEGG_Systemic_lupus_erythematosus_Main_Pathway	2.19841	2.94853	3.35991	4.88675	8.6149
KEGG_TGF_beta_signaling_Main_Pathway	4.72235	5.536	6.69731	4.60185	4.18119
KEGG_TNF_signaling_Main_Pathway	6.2614	6.77971	7.57237	4.76868	4.6809
KEGG_T_cell_receptor_signaling_Main_Pathway	4.34593	4.90194	5.7166	4.69232	4.53398
KEGG_Taste_transduction_Main_Pathway	2.56043	2.52419	2.46459	3.72792	4.30774
KEGG_Taurine_and_hypotaurine_metabolism_Main_Pathway	2.82124	3.12089	3.23009	4.52237	5.91302
KEGG_Terpenoid_backbone_biosynthesis_Main_Pathway	10.4765	10.2227	10.1646	5.42913	4.53874
KEGG_Thiamine_metabolism_Main_Pathway	3.29331	2.49009	3.78763	5.57074	3.95431
KEGG_Thyroid_cancer_Main_Pathway	7.29611	7.13585	6.77277	4.23943	3.2809
KEGG_Thyroid_hormone_signaling_Main_Pathway	4.76815	5.08738	5.32237	4.74554	4.82487
KEGG_Thyroid_hormone_synthesis_Main_Pathway	6.6881	7.23975	8.72737	4.09623	5.4281
KEGG_Tight_junction_Main_Pathway	5.32491	5.13142	5.27062	4.66777	5.11549
KEGG_Toll_like_receptor_signaling_Main_Pathway	4.38179	4.75236	5.62443	4.70209	4.95033
KEGG_Toxoplasmosis_Main_Pathway	6.24507	7.09033	8.74235	5.28498	4.42309
KEGG_Transcriptional_misregulation_in_cancer_Main_Pathway	4.45805	4.81653	5.61564	4.11316	4.45594
KEGG_Tryptophan_metabolism_Main_Pathway	5.1788	4.91143	6.05248	5.80337	6.10544
KEGG_Tuberculosis_Main_Pathway	5.06902	5.11943	6.07438	4.93372	5.3338
KEGG_Type_II_diabetes_mellitus_Main_Pathway	4.35833	5.67994	5.48274	5.68859	6.85311
KEGG_Type_I_diabetes_mellitus_Main_Pathway	2.64963	2.7494	3.57966	5.02663	6.17479
KEGG_Tyrosine_metabolism_Main_Pathway	4.21819	4.37629	4.966	3.93565	4.8097
KEGG_Ubiquinone_and_other_terpenoid_quinone_biosynthesis_Main_Pathway	11.6762	11.6694	9.62665	5.97832	4.93128
KEGG_Ubiquitin_mediated_proteolysis_Main_Pathway	6.12613	5.98724	6.09375	4.99975	4.18243
KEGG_VEGF_signaling_Main_Pathway	6.03037	6.96953	6.98665	5.09317	5.18214
KEGG_Valine_leucine_and_isoleucine_biosynthesis_Main_Pathway	6.22976	6.79767	5.99317	5.93483	5.5928
KEGG_Valine_leucine_and_isoleucine_degradation_Main_Pathway	7.53178	6.56458	7.10307	5.41994	4.77874
KEGG_Vascular_smooth_muscle_contraction_Main_Pathway	4.19715	4.89309	5.30607	4.69231	4.6613
KEGG_Vasopressin_regulated_water_reabsorption_Main_Pathway	4.96743	5.28737	6.11238	3.89413	4.89206
KEGG_Vibrio_cholerae_infection_Main_Pathway	3.8922	3.23257	2.84904	3.75834	3.37519
KEGG_Viral_carcinogenesis_Main_Pathway	8.02775	8.48298	8.96109	4.57077	4.17933
KEGG_Viral_myocarditis_Main_Pathway	10.4496	8.1436	10.0867	6.14326	3.86775
KEGG_Vitamin_B6_metabolism_Main_Pathway	12.4482	11.7849	13.4094	6.28483	5.23764
KEGG_Vitamin_digestion_and_absorption_Main_Pathway	3.62128	3.66009	4.42274	5.52895	5.33369
KEGG_Wnt_signaling_Main_Pathway	2.99921	2.98749	3.00505	3.44918	4.28976
KEGG_alpha_Linolenic_acid_metabolism_Main_Pathway	3.54644	4.22429	5.72822	9.10678	10.1212
KEGG_beta_Alanine_metabolism_Main_Pathway	5.22631	5.21508	6.47831	5.14632	6.07795
KEGG_cAMP_signaling_Main_Pathway	3.45259	3.82513	4.00216	4.09026	5.1583
KEGG_cGMP_PKG_signaling_Main_Pathway	3.94658	4.47105	4.70497	4.0603	5.11192
KEGG_mRNA_surveillance_Main_Pathway	6.53283	5.99297	5.74095	4.82617	4.4692
KEGG_mTOR_signaling_Main_Pathway	6.50322	6.78651	6.55281	4.80804	4.96638
KEGG_p53_signaling_Main_Pathway	8.056	8.49306	10.0751	4.658	4.41664
Akt_Pathway_Regulation_by_GH	6.57132	7.13872	7.8899	4.52816	3.92542
Angiotensin-PTK2B_Pathway	2.48148	2.90926	3.16201	3.67765	3.73613
CCR3_Pathway_in_Eosinophils	5.73925	5.78608	5.50767	4.99407	5.95961
CD16_Pathway_in_Natural_Killer_cells	8.42946	8.60054	8.33304	5.35312	4.76307
CDC42_Pathway	8.66291	8.51415	8.47246	5.19107	4.59259
CDK5_Pathway_in_Central_Nervous_System	3.45489	3.73615	3.57627	3.50567	3.25174
CDK5_Signaling_in_Neurons	7.57071	7.87461	7.88508	4.6354	4.2166
CXC_Chemokine_Receptor_Pathway	5.51301	5.57497	5.841	4.36271	4.64248
Calcium2+_Signaling	3.02946	3.47542	3.15629	3.66999	3.43783
Cell_Adhesion_Regulated_by_CDHs	9.86561	9.43904	9.11708	5.74401	5.87648
Cell_Migration_Adhesion_and_Angiogenesis_driven_by_MMIF	1.99969	2.85589	3.47708	2.67724	2.60087
Chemokine_Ligand_2_Signaling	8.75761	8.88951	8.733	5.57576	5.63685
Chemotaxis_Driven_by_C5a	4.83739	5.12709	5.43342	4.88283	5.44727
Chemotaxis_Driven_by_CCL2	7.04363	6.80224	6.52916	4.81727	5.33754
Chemotaxis_Driven_by_CCR4	4.57636	4.57144	5.33645	4.41722	5.41758
Chemotaxis_Driven_by_IL-8_and_LTB4	6.86364	7.04484	6.77008	4.88726	5.60982
Chemotaxis_of_Immune_Cells_During_Allergic_Asthma_and_Eczema_Driven_by_CCR4	4.6485	4.62322	5.38704	4.53709	5.54615
Cytoskeleton_Reorganization	5.69543	6.06121	5.83797	4.56789	4.8305
Development_of_Immune_Synapse	5.97581	6.26802	6.79586	5.17021	5.65778
Ephrin-B_Pathway	5.77399	5.70456	5.45364	4.25629	4.90579
Ephrin-mediated_Signaling_Events_During_Cell_Adhesion	2.87757	2.86101	3.10881	3.78424	5.00367
Extracellular_Matrix_Remodeling_during_Adhesion	2.21107	2.58709	3.08301	3.86557	5.80398
FAK_Pathway	4.27863	4.6807	5.33096	4.23642	4.02776
FCGR3A-mediated_phagocytosis	9.82031	9.95728	10.5126	5.54368	5.60036
FGF2_Signaling_in_Epithelial–mesenchymal_transition	4.40687	4.29383	5.52575	3.57594	2.859
FGFR_Signaling	6.3452	6.5388	6.53394	4.78455	4.35297
FN1_Influence_on_Cell_Motility_via_Integrins	8.83636	9.00944	8.1784	5.33863	4.92934
GNAQ_Signaling_Events	2.70794	3.27823	3.04845	2.73256	2.95155
Gamma-Aminobutyric_Acid_A_Receptor_Pathway	6.78277	7.38649	7.17958	4.79407	4.95221
HMGB1_signaling_through_RAGE	5.20933	5.96717	6.30735	4.7953	4.62755
ICOS_signaling_in_T-helper_cells	5.32029	5.991	6.20424	5.45197	5.16203
ITGA4-mediated_Cell_Adhesion_and_Migration	8.70905	8.74778	8.14083	5.17515	4.04184
Inside-out_Signaling_through_Integrins	3.42435	3.42053	3.79585	3.82179	4.43816
Integrin-based_Cell_Migration_and_Adhesion	5.4637	5.70988	5.42393	4.59719	4.97928
Integrins_Function_in_Carcinoma_Progression	4.89123	5.23487	5.28429	4.42973	5.09743
Integrins_Signaling_in_Natural_Killer_Cells	6.67578	7.24564	7.69436	4.85478	4.94193
Interleukin-8-induced_Cell_Adhesion_and_Migration	7.17206	7.10934	8.70154	4.61829	5.25634
Intermediate_Filaments_in_Epithelial_Cells	2.85749	3.35894	4.26454	3.48061	3.57439
Junctional_Cell_Adhesion_in_Endothelium	4.71667	4.68256	4.46372	4.59825	5.55576
Lipoxins_Influence_on_Cell_Growth_and_Proliferation	5.60335	5.38178	5.0765	4.81259	5.31557
Lipoxins_Influence_on_Neutrophil_Chemotaxis	6.57693	6.72692	7.26019	4.19294	3.36507
Mitosis_Initiation	4.06349	4.10143	4.02464	3.90141	3.46516
Neuronal_Development_Induced_by_CDK5	6.90689	6.77324	6.19794	4.69692	4.45789
Neuronal_Intermediate_Filaments	2.7546	3.18722	3.41989	3.57584	4.02952
Nicotine_Influence_on_Glutamatergic_Neurons	2.90384	3.09406	2.74761	3.63834	4.66716
Nitric_Oxide_Pathway_in_Skeletal_Muscle	3.61852	3.68855	3.9252	4.45414	6.23211
Non-Junctional_Cell_Adhesion_in_Endothelium	3.98856	3.76219	3.73357	3.62716	4.80024
Outside-in_Signaling_through_Integrins	6.38904	6.50403	6.04047	4.22476	4.37644
PLAU-mediated_Signaling_Events_During_Cell_Adhesion	4.58375	5.41968	5.69267	4.08998	3.78941
PRL_Pathway	5.95572	6.49585	7.17827	4.70132	4.44245
Protein_kinase_A_Pathway	1.68495	2.17973	2.25287	4.25073	4.9115
RALA_Signaling	3.53054	4.32698	4.83565	3.76814	4.62315
RALB_Signaling	4.8352	4.48526	3.06338	4.04786	3.03403
Rac1_Signaling	14.1532	13.7011	12.2897	6.17664	5.09499
Ras_Signaling	3.94394	4.37659	4.88031	4.15275	4.30897
Regulation_of_Angiogenesis_by_Interleukin-8	2.45063	2.8941	3.6789	4.09689	4.24326
Regulation_of_Cell_Migration_and_Proliferation_by_Somatostatin_Receptor	5.0584	5.21819	5.26847	4.05637	4.55384
Regulation_of_Cell_Migration_by_Platelet-derived_Growth_Factors	6.32232	6.46239	6.62783	5.27704	4.87277
Regulation_of_Cytoskeleton_Remodeling_by_Activin_A	4.61573	4.53621	4.77068	4.49719	4.23945
Regulation_of_Cytoskeleton_Remodeling_by_Protein_Kinase_A	4.73438	4.55276	4.66474	4.27503	4.52175
Regulation_of_Cytoskeleton_Remodeling_by_TGF_and_WNT	5.66359	5.86685	5.76991	4.42074	4.45868
Regulation_of_Epithelial-mesenchymal_transition	3.83683	4.22545	5.9214	3.39247	2.48775
Regulation_of_Repulsive_Axonal_Pathfinding	6.28312	6.29342	6.34164	4.42254	4.53514
RhoA_Signaling	2.78839	3.11255	3.46054	3.2741	4.26192
RhoB_Signaling	2.2499	3.16284	4.75507	3.6465	5.40568
Role_of_Cholinergic_Receptors_in_Migration_of_Kertinocytes	3.52958	2.95299	2.40886	3.9629	5.06809
Role_of_KITLG_in_Haematopoiesis	6.25203	6.69942	6.65775	4.47365	4.76711
Role_of_NTN1_in_Axon_Pathfinding	5.74226	5.48356	5.29259	4.93958	5.24976
Role_of_Rho_GTPases_in_of_Actin_Cytoskeleton_Organization	6.6856	6.90349	6.7809	4.89391	5.26812
Role_of_Small_GTPases_in_G1-S_Transition	5.78265	6.12978	6.2597	4.4242	3.71435
SPP1_Pathway_in_Osteoclasts	8.69469	9.04248	10.4051	5.46705	4.94583
STATs_Pathway_Regulation_by_GH	5.34013	5.57878	6.4322	4.54757	5.13272
Slit-Robo_Pathway	7.38291	7.14309	6.89662	4.79745	4.78394
Smooth_Muscle_Tone_Regulation_by_G-protein_Coupled_Receptors	3.30703	3.30935	3.2263	3.78791	4.88127
TGF-beta_Signaling_in_Epithelial–mesenchymal_transition	5.3192	5.65853	6.08931	4.17545	4.01236
TRH_Influence_on_Cytoskeleton	3.40494	3.30391	2.94967	4.53637	5.46126
TRH_Pathway	3.88191	4.17721	4.62086	4.0981	4.78862
TSPANs_Influence_on_Integrin-based_Cell_Migration_and_Adhesion	6.85652	7.11669	7.26616	4.73403	5.00266
TYROBP_Signaling_in_Natural_Killer_Cells	6.78266	7.28095	7.37289	5.36106	5.49103
Tight_Junctions	3.49517	4.05993	5.31817	4.40523	5.62718
Transport_between_Cytoplasm_and_Mitochondria	8.1334	7.18036	7.91848	6.66232	5.01793
VEGFR2_Signaling	5.23279	5.73558	6.48603	4.65374	4.40189
reactome_2_LTR_circle_formation_Main_Pathway	8.38335	10.0642	8.02146	5.02314	3.75748
reactome_ABCA_transporters_in_lipid_homeostasis_Main_Pathway	2.70695	2.69366	3.3956	4.49805	4.66993
reactome_ABC_family_proteins_mediated_transport_Main_Pathway	5.16985	5.47763	7.39083	5.61218	6.29024
reactome_ADP_signalling_through_P2Y_purinoceptor_12_Main_Pathway	2.95131	2.84907	2.71993	3.93333	5.30724
reactome_ADP_signalling_through_P2Y_purinoceptor_1_Main_Pathway	2.71478	2.92149	2.84329	3.8114	5.03126
reactome_AKT_mediated_inactivation_of_FOXO1A_Main_Pathway	1.9401	2.76637	3.55924	2.4982	2.64727
reactome_AKT_phosphorylates_targets_in_the_cytosol_Main_Pathway	8.41922	9.66481	11.0787	4.34408	3.30563
reactome_AKT_phosphorylates_targets_in_the_nucleus_Main_Pathway	5.23604	5.07107	4.8738	3.52316	4.20639
reactome_AMPK_inhibits_chREBP_transcriptional_activation_activity_Main_Pathway	4.74422	4.93265	4.93402	4.03435	4.95955
reactome_APC_C_Cdc20_mediated_degradation_of_Cyclin_B_Main_Pathway	6.5249	6.69076	6.70401	4.75133	3.8088
reactome_APC_C_Cdc20_mediated_degradation_of_Securin_Main_Pathway	9.75773	9.13103	8.1695	5.11269	4.27423
reactome_APC_C_Cdc20_mediated_degradation_of_mitotic_proteins_Main_Pathway	5.38257	5.00275	4.80855	4.06197	3.50311
reactome_APC_C_Cdh1_mediated_degradation_of_Cdc20_and_other_APC_C_Cdh1_targeted_proteins_in_late_mitosis_early_G1_Main_Pathway	10.0228	9.55959	8.77348	5.13036	4.24554
reactome_APC_Cdc20_mediated_degradation_of_Nek2A_Main_Pathway	6.49023	6.29919	6.32194	4.18513	3.4505
reactome_APOBEC3G_mediated_resistance_to_HIV_1_infection_Main_Pathway	10.8669	13.444	9.8524	5.34482	4.13964
reactome_ARMS_mediated_activation_Main_Pathway	2.65095	3.13102	4.9394	3.61942	3.7827
reactome_ATF6_alpha_activates_chaperone_genes_Main_Pathway	14.9967	13.868	15.2088	4.62363	3.87639
reactome_ATF6_alpha_activates_chaperones_Main_Pathway	5.52237	4.60543	4.02442	4.04763	3.55867
reactome_ATM_mediated_phosphorylation_of_repair_proteins_Main_Pathway	7.94474	7.97946	9.02524	4.52042	3.07889
reactome_ATP_sensitive_Potassium_channels_Main_Pathway	1.04939	1.38692	1.23263	2.91433	3.53062
reactome_AUF1_hnRNP_D0_destabilizes_mRNA_Main_Pathway	11.7596	13.321	15.6193	4.48214	3.35931
reactome_A_tetrasaccharide_linker_sequence_is_required_for_GAG_synthesis_Main_Pathway	4.19747	3.98949	3.19676	3.78789	5.22215
reactome_A_third_proteolytic_cleavage_releases_NICD_Main_Pathway	6.10559	5.9293	6.165	6.19984	5.03773
reactome_Abacavir_metabolism_Main_Pathway	3.46468	4.14238	4.37088	3.64126	4.33111
reactome_Abacavir_transmembrane_transport_Main_Pathway	1.38199	1.62867	1.84113	5.43717	4.64061
reactome_Abnormal_metabolism_in_phenylketonuria_Main_Pathway	2.13517	2.77468	3.14031	4.41203	4.48854
reactome_Abortive_elongation_of_HIV_1_transcript_in_the_absence_of_Tat_Main_Pathway	16.3499	15.4521	11.3913	5.18598	3.91107
reactome_Acetylcholine_Neurotransmitter_Release_Cycle_Main_Pathway	5.67128	5.98801	5.0608	3.68169	4.02906
reactome_Acetylcholine_regulates_insulin_secretion_Main_Pathway	3.05947	3.54278	3.53854	3.96144	4.99815
reactome_Activated_NOTCH1_Transmits_Signal_to_the_Nucleus_Main_Pathway	5.80062	5.72565	5.57964	4.41535	5.20015
reactome_Activated_point_mutants_of_FGFR2_Main_Pathway	2.97368	2.68017	2.24498	3.58643	5.62039
reactome_Activation_of_ATR_in_response_to_replication_stress_Main_Pathway	11.8213	11.572	10.042	5.46924	3.98759
reactome_Activation_of_BAD_and_translocation_to_mitochondria_Main_Pathway	6.51043	8.48179	9.17614	3.91293	3.32625
reactome_Activation_of_BID_and_translocation_to_mitochondria_Main_Pathway	17.9898	13.7076	14.2964	6.12703	6.02537
reactome_Activation_of_BIM_and_translocation_to_mitochondria_Main_Pathway	3.63184	2.8942	2.78858	2.76761	3.38728
reactome_Activation_of_BMF_and_translocation_to_mitochondria_Main_Pathway	3.42683	2.76216	2.77583	3.64027	5.18445
reactome_Activation_of_C3_and_C5_Main_Pathway	2.79023	3.60745	4.75708	6.74759	5.37242
reactome_Activation_of_DNA_fragmentation_factor_Main_Pathway	8.35762	10.0931	11.0036	3.96581	2.79534
reactome_Activation_of_G_protein_gated_Potassium_channels_Main_Pathway	3.21791	3.1151	2.77031	4.1282	6.03073
reactome_Activation_of_IRF3_IRF7_mediated_by_TBK1_IKK_epsilon_Main_Pathway	10.8277	10.8808	11.1762	4.40441	3.46646
reactome_Activation_of_Matrix_Metalloproteinases_Main_Pathway	3.37033	3.7684	3.59797	4.83949	7.38803
reactome_Activation_of_NF_kappaB_in_B_cells_Main_Pathway	10.1389	9.58663	9.18299	5.40318	4.51573
reactome_Activation_of_NIMA_Kinases_NEK9_NEK6_NEK7_Main_Pathway	6.49658	5.98179	7.78839	4.36194	4.67664
reactome_Activation_of_NOXA_and_translocation_to_mitochondria_Main_Pathway	7.28212	7.70252	6.81953	5.70514	3.92697
reactome_Activation_of_PKB_Main_Pathway	12.3956	15.6751	20.12	5.39334	5.48518
reactome_Activation_of_PPARGC1A_PGC_1alpha_by_phosphorylation_Main_Pathway	4.58416	4.33401	4.32468	3.47486	4.73347
reactome_Activation_of_PUMA_and_translocation_to_mitochondria_Main_Pathway	7.28212	7.70252	6.81953	5.70514	3.92697
reactome_Activation_of_RAS_in_B_cells_Main_Pathway	2.47383	2.71966	1.86628	2.49631	2.14629
reactome_Activation_of_Rac_Main_Pathway	5.92924	5.2277	5.44471	4.58917	4.92191
reactome_Activation_of_caspases_through_apoptosome_mediated_cleavage_Main_Pathway	5.70803	5.05774	6.00444	4.56993	2.6842
reactome_Activation_of_gene_expression_by_SREBF_SREBP__Main_Pathway	8.1356	7.88105	8.65515	4.58481	3.61161
reactome_Activation_of_the_AP_1_family_of_transcription_factors_Main_Pathway	2.96368	3.72976	3.71078	3.89368	3.42971
reactome_Activation_of_the_mRNA_upon_binding_of_the_cap_binding_complex_and_eIFs_and_subsequent_binding_to_43S_Main_Pathway	11.0894	10.759	9.80606	5.24925	4.84128
reactome_Activation_of_the_phototransduction_cascade_Main_Pathway	1.50359	2.64232	2.39588	4.44488	5.99294
reactome_Activation_of_the_pre_replicative_complex_Main_Pathway	11.4034	11.3923	10.0359	5.93822	4.17857
reactome_Acyl_chain_remodeling_of_CL_Main_Pathway	13.1731	10.1657	10.334	4.63671	4.54108
reactome_Acyl_chain_remodeling_of_DAG_and_TAG_Main_Pathway	2.62894	2.64768	3.75705	2.59908	3.17592
reactome_Acyl_chain_remodelling_of_PC_Main_Pathway	2.75515	2.91928	3.6836	6.11005	6.66149
reactome_Acyl_chain_remodelling_of_PE_Main_Pathway	2.69752	2.87411	3.73331	6.0349	6.04367
reactome_Acyl_chain_remodelling_of_PG_Main_Pathway	2.69799	2.63895	3.13181	4.11317	5.36256
reactome_Acyl_chain_remodelling_of_PI_Main_Pathway	3.11363	3.60119	4.63544	8.28519	8.10565
reactome_Acyl_chain_remodelling_of_PS_Main_Pathway	2.96502	3.18259	4.20471	5.2202	5.6941
reactome_Adenosine_P1_receptors_Main_Pathway	2.24058	2.39416	2.5783	4.19214	7.46754
reactome_Adenylate_cyclase_activating_Main_Pathway	2.41893	2.25552	2.11365	3.75332	5.41133
reactome_Adenylate_cyclase_inhibitory_Main_Pathway	2.81067	2.61893	2.55565	4.19552	5.668
reactome_Adherens_junctions_interactions_Main_Pathway	3.27531	3.17325	3.3282	4.50509	4.94185
reactome_Adrenaline_noradrenaline_inhibits_insulin_secretion_Main_Pathway	2.60179	2.61533	2.42621	3.65203	5.20267
reactome_Adrenaline_signalling_through_Alpha_2_adrenergic_receptor_Main_Pathway	0.711088	0.954436	0.714591	1.94758	3.46588
reactome_Adrenoceptors_Main_Pathway	1.19957	1.4057	1.37385	2.85476	5.50406
reactome_Advanced_glycosylation_endproduct_receptor_signaling_Main_Pathway	1.85518	2.44184	3.05089	3.88869	4.38504
reactome_Aflatoxin_activation_and_detoxification_Main_Pathway	1.97866	2.20844	2.13412	6.36802	7.23616
reactome_Alpha_defensins_Main_Pathway	1.28526	1.7449	1.25658	3.43821	6.61521
reactome_Alpha_oxidation_of_phytanate_Main_Pathway	5.5081	4.68078	3.84179	4.75575	4.84161
reactome_Alternative_complement_activation_Main_Pathway	2.53523	3.20703	3.98283	4.1835	4.24354
reactome_Amine_compound_SLC_transporters_Main_Pathway	5.90131	5.25806	4.74116	4.80571	5.09914
reactome_Amine_ligand_binding_receptors_Main_Pathway	1.04352	1.21979	1.16914	3.8304	7.17137
reactome_Amino_acid_and_oligopeptide_SLC_transporters_Main_Pathway	2.07051	1.85711	1.93398	3.78453	6.36224
reactome_Amino_acid_synthesis_and_interconversion_transamination__Main_Pathway	1.67228	2.24324	2.4783	3.2697	2.49097
reactome_Amino_acid_transport_across_the_plasma_membrane_Main_Pathway	3.38916	3.67899	3.90304	3.90835	5.03372
reactome_Amyloids_Main_Pathway	9.709	10.8157	11.6753	4.27572	4.05111
reactome_Anchoring_fibril_formation_Main_Pathway	2.5975	2.27455	2.17394	3.59926	6.31944
reactome_Androgen_biosynthesis_Main_Pathway	3.64042	3.33851	2.93585	4.05691	5.20173
reactome_Antigen_Presentation_Folding_assembly_and_peptide_loading_of_class_I_MHC_Main_Pathway	8.85085	9.65899	9.16954	4.67557	4.46951
reactome_Antigen_activates_B_Cell_Receptor_BCR_leading_to_generation_of_second_messengers_Main_Pathway	5.98963	6.15484	6.91652	5.23121	5.57044
reactome_Antigen_processing_Ubiquitination_Proteasome_degradation_Main_Pathway	7.17968	6.87659	6.59222	4.95476	4.54583
reactome_Apoptotic_cleavage_of_cell_adhesion_proteins_Main_Pathway	3.10396	3.33242	4.42286	4.27028	5.42077
reactome_Apoptotic_cleavage_of_cellular_proteins_Main_Pathway	5.20072	4.81557	5.16452	3.68891	4.85267
reactome_Arachidonate_production_from_DAG_Main_Pathway	2.33755	2.7919	3.6706	4.47668	5.81493
reactome_Asparagine_N_linked_glycosylation_Main_Pathway	14.4486	14.1129	12.3697	6.92729	4.45461
reactome_Assembly_Of_The_HIV_Virion_Main_Pathway	14.0378	15.0291	14.3229	5.44366	3.71596
reactome_Assembly_of_the_ORC_complex_at_the_origin_of_replication_Main_Pathway	9.30525	7.67761	6.71456	4.37164	3.31999
reactome_Assembly_of_the_RAD50_MRE11_NBS1_complex_at_DNA_double_strand_breaks_Main_Pathway	8.98228	7.86357	7.52214	5.80067	4.71051
reactome_Assembly_of_the_RAD51_ssDNA_nucleoprotein_complex_Main_Pathway	18.051	15.9235	14.1308	6.54385	4.30432
reactome_Association_of_TriC_CCT_with_target_proteins_during_biosynthesis_Main_Pathway	7.85648	7.96895	7.16612	3.90596	3.07231
reactome_Astrocytic_Glutamate_Glutamine_Uptake_And_Metabolism_Main_Pathway	1.00388	1.28341	1.72226	3.82531	2.78172
reactome_Asymmetric_localization_of_PCP_proteins_Main_Pathway	4.60206	4.75896	5.03166	3.23711	3.20961
reactome_Attachment_of_GPI_anchor_to_uPAR_Main_Pathway	7.18183	6.76238	5.67833	5.069	3.79405
reactome_Attenuation_phase_Main_Pathway	7.96014	9.35912	12.1524	3.93431	3.78109
reactome_Autodegradation_of_Cdh1_by_Cdh1_APC_C_Main_Pathway	10.2856	9.73845	8.98223	5.16734	4.28053
reactome_Autodegradation_of_the_E3_ubiquitin_ligase_COP1_Main_Pathway	10.969	10.1053	9.25514	5.36461	4.35646
reactome_Autointegration_results_in_viral_DNA_circles_Main_Pathway	8.01449	10.6408	8.24144	5.10856	4.05331
reactome_Axonal_growth_inhibition_RHOA_activation__Main_Pathway	1.73581	2.17983	2.1597	3.52013	5.72272
reactome_Axonal_growth_stimulation_Main_Pathway	2.6908	3.31338	3.52715	4.20607	5.3861
reactome_BH3_only_proteins_associate_with_and_inactivate_anti_apoptotic_BCL_2_members_Main_Pathway	7.88245	10.3663	11.7242	3.71166	3.25246
reactome_Basigin_interactions_Main_Pathway	7.44938	8.65572	9.60719	5.14595	5.58137
reactome_Beta_catenin_phosphorylation_cascade_Main_Pathway	5.46005	5.1651	4.7152	4.72493	4.0309
reactome_Beta_oxidation_of_butanoyl_CoA_to_acetyl_CoA_Main_Pathway	10.3034	7.42412	5.52331	3.59073	2.8989
reactome_Beta_oxidation_of_decanoyl_CoA_to_octanoyl_CoA_CoA_Main_Pathway	14.523	10.9198	11.4061	4.66776	3.5022
reactome_Beta_oxidation_of_hexanoyl_CoA_to_butanoyl_CoA_Main_Pathway	14.8642	10.3724	9.54084	3.64692	2.83316
reactome_Beta_oxidation_of_lauroyl_CoA_to_decanoyl_CoA_CoA_Main_Pathway	11.2475	8.16666	8.26647	3.38105	2.94014
reactome_Beta_oxidation_of_myristoyl_CoA_to_lauroyl_CoA_Main_Pathway	14.7383	10.1778	10.7434	3.21735	2.97011
reactome_Beta_oxidation_of_octanoyl_CoA_to_hexanoyl_CoA_Main_Pathway	14.523	10.9198	11.4061	4.66776	3.5022
reactome_Beta_oxidation_of_palmitoyl_CoA_to_myristoyl_CoA_Main_Pathway	16.0006	10.7225	11.6147	2.82727	2.26494
reactome_Beta_oxidation_of_pristanoyl_CoA_Main_Pathway	2.19207	3.00106	3.14274	5.23505	4.09102
reactome_Beta_oxidation_of_very_long_chain_fatty_acids_Main_Pathway	2.32757	3.31064	3.11975	4.53612	3.23432
reactome_Bicarbonate_transporters_Main_Pathway	3.19726	3.01945	3.17026	4.2115	5.57025
reactome_Bile_salt_and_organic_anion_SLC_transporters_Main_Pathway	3.16705	3.41555	3.87558	5.84891	8.63389
reactome_Binding_and_entry_of_HIV_virion_Main_Pathway	7.96723	7.95497	5.54797	5.08648	8.11393
reactome_Biosynthesis_of_the_N_glycan_precursor_dolichol_lipid_linked_oligosaccharide_LLO_and_transfer_to_a_nascent_protein_Main_Pathway	7.77968	7.79903	6.47427	4.48455	4.1147
reactome_Biotin_transport_and_metabolism_Main_Pathway	9.5646	7.19257	6.79071	5.06619	3.94485
reactome_Branched_chain_amino_acid_catabolism_Main_Pathway	5.8311	5.62158	5.77957	5.29927	4.62667
reactome_Budding_and_maturation_of_HIV_virion_Main_Pathway	11.1662	10.4609	9.30445	5.32731	4.52973
reactome_Butyrate_Response_Factor_1_BRF1_destabilizes_mRNA_Main_Pathway	11.2177	10.1	8.90128	4.68118	3.87199
reactome_CD28_co_stimulation_Main_Pathway	4.26946	4.59173	5.24585	5.72974	4.94764
reactome_CD28_dependent_PI3K_Akt_signaling_Main_Pathway	5.58567	6.87409	7.91116	4.28881	3.85299
reactome_CD28_dependent_Vav1_Main_Pathway	6.09609	6.19597	7.33849	6.0195	5.51189
reactome_CDC6_association_with_the_ORC_origin_complex_Main_Pathway	10.4061	9.26492	7.63629	4.53851	3.43736
reactome_CDK_mediated_phosphorylation_and_removal_of_Cdc6_Main_Pathway	11.0315	10.2164	9.14803	5.38111	4.45674
reactome_CDO_in_myogenesis_Main_Pathway	3.74282	3.14604	3.02613	3.44501	3.95398
reactome_CDT1_association_with_the_CDC6_ORC_origin_complex_Main_Pathway	11.3217	10.4808	9.36912	5.31826	4.31407
reactome_CHL1_interactions_Main_Pathway	2.1135	3.21604	4.42534	5.35667	4.03292
reactome_COPII_Coat_Protein_2_Mediated_Vesicle_Transport_Main_Pathway	8.5676	9.57636	10.0199	4.47884	3.13651
reactome_COPI_Mediated_Transport_Main_Pathway	9.99681	10.7462	7.93777	4.76569	4.37694
reactome_CREB_phosphorylation_Main_Pathway	5.8936	6.54819	6.71644	4.45748	5.09452
reactome_CREB_phosphorylation_through_the_activation_of_Adenylate_Cyclase_Main_Pathway	4.70098	3.92108	3.29516	4.65728	5.32724
reactome_CREB_phosphorylation_through_the_activation_of_CaMKII_Main_Pathway	3.74217	3.55337	2.80016	3.62835	4.57318
reactome_CREB_phosphorylation_through_the_activation_of_CaMKK_Main_Pathway	4.37362	4.72123	4.30608	4.73385	4.17094
reactome_CREB_phosphorylation_through_the_activation_of_Ras_Main_Pathway	3.46264	4.95255	4.57563	3.37671	3.57465
reactome_CRMPs_in_Sema3A_signaling_Main_Pathway	1.42418	1.52907	1.45904	2.49247	3.73932
reactome_CS_DS_degradation_Main_Pathway	3.30763	3.83778	4.24939	3.90479	5.85871
reactome_CTLA4_inhibitory_signaling_Main_Pathway	8.04427	7.78732	7.2005	5.5462	4.93693
reactome_CYP2E1_reactions_Main_Pathway	2.31994	2.36615	2.22058	6.20613	8.67697
reactome_Ca2_Main_Pathway	3.22181	3.14083	2.91687	3.97853	5.38707
reactome_CaMK_IV_mediated_phosphorylation_of_CREB_Main_Pathway	5.44349	5.60976	4.72703	5.17578	4.6125
reactome_Ca_activated_K_channels_Main_Pathway	2.24231	3.26869	5.97336	3.20362	5.00144
reactome_Calmodulin_induced_events_Main_Pathway	7.11347	5.89769	5.71714	4.46431	4.48613
reactome_Calnexin_calreticulin_cycle_Main_Pathway	14.7331	14.9335	12.7776	4.77363	4.52883
reactome_Carnitine_synthesis_Main_Pathway	0.976433	1.31895	1.56882	2.69217	1.66251
reactome_Caspase_mediated_cleavage_of_cytoskeletal_proteins_Main_Pathway	6.29077	7.62923	12.1033	5.83069	5.53994
reactome_Catecholamine_biosynthesis_Main_Pathway	1.12911	1.30302	1.40469	2.25327	5.08634
reactome_Cation_coupled_Chloride_cotransporters_Main_Pathway	5.93813	4.70217	4.95203	4.4824	4.52444
reactome_Cdc20_Phospho_APC_C_mediated_degradation_of_Cyclin_A_Main_Pathway	9.24786	8.49989	7.73508	4.93785	4.1746
reactome_Ceramide_signalling_Main_Pathway	1.86308	1.91948	1.77792	3.8855	6.67676
reactome_ChREBP_activates_metabolic_gene_expression_Main_Pathway	5.99583	6.99098	5.70042	4.05099	3.63527
reactome_Chk1_Chk2_Cds1_mediated_inactivation_of_Cyclin_B_Cdk1_complex_Main_Pathway	7.949	9.90652	10.8787	4.98654	3.77134
reactome_Cholesterol_biosynthesis_Main_Pathway	11.0768	9.39259	9.49625	5.33132	4.25539
reactome_Chondroitin_sulfate_biosynthesis_Main_Pathway	5.22545	4.4656	4.61747	4.27103	6.09606
reactome_Chylomicron_mediated_lipid_transport_Main_Pathway	6.34544	7.98359	10.7142	4.17451	4.36164
reactome_Circadian_Clock_Main_Pathway	5.40068	5.36358	5.95201	3.99951	4.08209
reactome_Citric_acid_cycle_TCA_cycle__Main_Pathway	9.5212	8.50612	6.96087	5.20391	4.7015
reactome_Class_A_1_Rhodopsin_like_receptors__Main_Pathway	2.54308	3.04906	4.06628	6.84839	5.56851
reactome_Class_C_3_Metabotropic_glutamate_pheromone_receptors__Main_Pathway	1.68955	1.81852	1.69698	4.95864	4.4278
reactome_Class_II_GLUTs_Main_Pathway	2.86259	3.70916	4.11812	8.79005	9.98105
reactome_Classical_Kir_channels_Main_Pathway	1.2999	2.13878	1.88411	3.12315	3.50595
reactome_Classical_antibody_mediated_complement_activation_Main_Pathway	4.23074	4.341	3.58843	5.57439	10.3846
reactome_Clathrin_derived_vesicle_budding_Main_Pathway	17.8493	19.626	18.5724	6.68172	6.04069
reactome_Clearance_of_Nuclear_Envelope_Membranes_from_Chromatin_Main_Pathway	7.55568	6.97643	4.5842	5.28147	6.10149
reactome_Cleavage_of_Growing_Transcript_in_the_Termination_Region_Main_Pathway	12.7971	12.0227	9.46212	4.78337	4.2152
reactome_Cleavage_of_the_damaged_purine_Main_Pathway	6.04206	5.31768	5.94083	2.76276	1.83021
reactome_Cleavage_of_the_damaged_pyrimidine_Main_Pathway	12.2012	10.4289	8.56311	4.78282	5.7431
reactome_Cobalamin_Cbl_vitamin_B12_transport_and_metabolism_Main_Pathway	5.91817	5.46033	5.48566	5.31132	5.95345
reactome_Coenzyme_A_biosynthesis_Main_Pathway	7.72279	8.8212	6.94211	4.00318	3.47045
reactome_Cohesin_Loading_onto_Chromatin_Main_Pathway	6.66125	5.3476	5.47171	4.57237	3.66939
reactome_Collagen_biosynthesis_and_modifying_enzymes_Main_Pathway	2.44444	2.42466	2.2932	3.38518	4.84217
reactome_Collagen_degradation_Main_Pathway	2.4818	2.80191	2.80267	3.97741	6.14329
reactome_Common_Pathway_Main_Pathway	2.11576	2.31247	3.51179	3.50243	4.4415
reactome_Condensation_of_Prometaphase_Chromosomes_Main_Pathway	24.9388	22.1797	17.9923	4.78532	3.91505
reactome_Condensation_of_Prophase_Chromosomes_Main_Pathway	12.7741	13.3787	13.4984	4.24431	3.49261
reactome_Conjugation_of_benzoate_with_glycine_Main_Pathway	2.02705	1.95257	1.88701	5.8395	7.17241
reactome_Conjugation_of_salicylate_with_glycine_Main_Pathway	2.17137	2.24111	2.44752	5.54611	7.68695
reactome_Constitutive_PI3K_AKT_Signaling_in_Cancer_Main_Pathway	8.20099	8.53089	8.9339	4.15685	3.87114
reactome_Constitutive_Signaling_by_NOTCH1_HD_Domain_Mutants_Main_Pathway	6.17467	6.11943	6.15228	4.28413	5.14253
reactome_Constitutive_Signaling_by_NOTCH1_HD_PEST_Domain_Mutants_Main_Pathway	5.63863	5.83905	5.94934	4.1798	4.31272
reactome_Constitutive_Signaling_by_NOTCH1_PEST_Domain_Mutants_Main_Pathway	5.63863	5.83905	5.94934	4.1798	4.31272
reactome_Constitutive_Signaling_by_NOTCH1_t_7_9_NOTCH1_M1580_K2555_Translocation_Mutant_Main_Pathway	1.11111	1.30271	1.95673	3.37525	2.80943
reactome_Conversion_from_APC_C_Cdc20_to_APC_C_Cdh1_in_late_anaphase_Main_Pathway	6.83877	7.48597	7.71054	4.47956	3.84372
reactome_Costimulation_by_the_CD28_family_Main_Pathway	8.70338	9.73498	8.84009	3.83241	3.51469
reactome_Creatine_metabolism_Main_Pathway	4.77411	4.05455	5.98865	4.50628	8.05836
reactome_Cross_presentation_of_particulate_exogenous_antigens_phagosomes__Main_Pathway	2.46645	2.87041	2.45852	3.1933	3.05468
reactome_Cross_presentation_of_soluble_exogenous_antigens_endosomes__Main_Pathway	9.8498	8.98543	7.89545	5.10202	4.46629
reactome_Crosslinking_of_collagen_fibrils_Main_Pathway	1.86274	1.82405	1.7921	2.26	3.98927
reactome_Cyclin_A_B1_associated_events_during_G2_M_transition_Main_Pathway	5.93485	6.36662	6.39718	5.3882	3.90904
reactome_Cyclin_A_Cdk2_associated_events_at_S_phase_entry_Main_Pathway	9.45567	10.7076	12.0734	4.68786	4.60706
reactome_Cyclin_B2_mediated_events_Main_Pathway	4.90971	4.77445	4.1275	4.36387	4.04142
reactome_Cyclin_D_associated_events_in_G1_Main_Pathway	6.55296	6.61181	7.10383	4.75257	3.59755
reactome_Cyclin_E_associated_events_during_G1_S_transition_Main_Pathway	6.05287	7.60943	8.82537	4.16124	3.87159
reactome_Cytosolic_iron_sulfur_cluster_assembly_Main_Pathway	8.71768	8.33308	7.99359	4.82825	3.32664
reactome_Cytosolic_sensors_of_pathogen_associated_DNA_Main_Pathway	12.7895	12.107	9.76444	5.35139	4.49147
reactome_Cytosolic_sulfonation_of_small_molecules_Main_Pathway	2.70514	3.14551	3.63017	5.3253	5.30406
reactome_Cytosolic_tRNA_aminoacylation_Main_Pathway	8.80848	8.6434	8.2976	4.95555	3.71896
reactome_DAG_and_IP3_signaling_Main_Pathway	6.38544	5.12252	5.62158	4.08741	4.47879
reactome_DAP12_interactions_Main_Pathway	4.39688	5.1238	5.34277	6.83544	7.83066
reactome_DAP12_signaling_Main_Pathway	5.90014	6.6216	6.67578	5.02948	5.02132
reactome_DARPP_32_events_Main_Pathway	4.90843	4.65287	4.57217	5.88345	4.31775
reactome_DCC_mediated_attractive_signaling_Main_Pathway	5.82311	5.26432	5.98542	5.38684	5.56173
reactome_DNA_Damage_Telomere_Stress_Induced_Senescence_Main_Pathway	14.1612	14.6559	14.467	4.76951	3.92881
reactome_DNA_replication_initiation_Main_Pathway	7.33528	7.44777	5.86843	5.9032	5.29492
reactome_DSCAM_interactions_Main_Pathway	5.31807	5.66677	6.879	6.33596	6.51024
reactome_Deadenylation_of_mRNA_Main_Pathway	8.38982	7.61282	6.62292	4.75354	3.52992
reactome_Degradation_of_beta_catenin_by_the_destruction_complex_Main_Pathway	9.38278	8.69688	7.85092	5.2753	4.40744
reactome_Degradation_of_cysteine_and_homocysteine_Main_Pathway	7.78234	6.4857	5.71842	4.80349	6.44025
reactome_Degradation_of_the_extracellular_matrix_Main_Pathway	2.77329	3.05199	3.18912	4.541	5.99652
reactome_Depolymerisation_of_the_Nuclear_Lamina_Main_Pathway	7.46341	5.88266	5.11315	5.44662	5.78806
reactome_Deposition_of_new_CENPA_containing_nucleosomes_at_the_centromere_Main_Pathway	12.0044	12.4697	11.7863	4.52378	3.53426
reactome_Dermatan_sulfate_biosynthesis_Main_Pathway	2.58274	2.57935	2.62228	2.99297	5.31073
reactome_Detoxification_of_Reactive_Oxygen_Species_Main_Pathway	6.27513	5.77481	6.49859	5.60832	6.38658
reactome_Digestion_of_dietary_carbohydrate_Main_Pathway	1.43043	1.67884	2.286	3.93324	2.82229
reactome_Digestion_of_dietary_lipid_Main_Pathway	1.81255	2.08244	2.34337	4.9625	8.60979
reactome_Dimerization_of_procaspase_8_Main_Pathway	12.5828	10.4271	9.47938	6.23212	6.20987
reactome_Displacement_of_DNA_glycosylase_by_APE1_Main_Pathway	11.9307	10.1175	8.41399	4.04738	4.15611
reactome_Dissolution_of_Fibrin_Clot_Main_Pathway	3.40955	4.20236	6.08729	4.17593	4.32595
reactome_Dopamine_Neurotransmitter_Release_Cycle_Main_Pathway	5.71297	6.08558	5.16082	3.77202	4.66416
reactome_Dopamine_receptors_Main_Pathway	1.46809	1.97914	1.79224	4.38543	7.27039
reactome_Downregulation_of_ERBB2_ERBB3_signaling_Main_Pathway	8.22346	8.85426	9.22567	4.3934	3.44642
reactome_Downregulation_of_ERBB4_signaling_Main_Pathway	11.2233	10.3425	11.3259	5.97321	4.67097
reactome_Downregulation_of_SMAD2_3_SMAD4_transcriptional_activity_Main_Pathway	6.21795	6.39915	7.14607	4.0002	3.2497
reactome_Downregulation_of_TGF_beta_receptor_signaling_Main_Pathway	6.64382	6.98577	7.69698	4.15124	3.5923
reactome_Downstream_TCR_signaling_Main_Pathway	4.21299	4.80331	5.91003	4.93728	5.39908
reactome_Downstream_signal_transduction_Main_Pathway	6.14969	6.94616	6.23452	4.42392	3.44876
reactome_Dual_incision_reaction_in_GG_NER_Main_Pathway	14.014	12.9624	11.7148	5.52834	4.57015
reactome_Dual_incision_reaction_in_TC_NER_Main_Pathway	13.3061	11.8213	8.83589	4.91396	3.71083
reactome_E2F_enabled_inhibition_of_pre_replication_complex_formation_Main_Pathway	9.44407	8.00626	6.67809	4.85291	3.77639
reactome_E2F_mediated_regulation_of_DNA_replication_Main_Pathway	10.9363	12.888	12.2581	5.47945	4.31247
reactome_ECM_proteoglycans_Main_Pathway	3.84653	4.54008	5.6441	4.19527	5.58003
reactome_EGFR_Transactivation_by_Gastrin_Main_Pathway	2.73022	2.90898	2.93423	3.41436	3.97965
reactome_EGFR_downregulation_Main_Pathway	6.9284	7.33662	8.11622	4.49291	4.20431
reactome_EGFR_interacts_with_phospholipase_C_gamma_Main_Pathway	2.8213	3.02157	3.16094	5.31696	6.99504
reactome_EPHA_mediated_growth_cone_collapse_Main_Pathway	3.07158	3.22751	3.20354	3.56258	4.11321
reactome_EPHB_mediated_forward_signaling_Main_Pathway	6.47449	6.62755	6.10284	4.37015	4.88303
reactome_EPH_ephrin_mediated_repulsion_of_cells_Main_Pathway	4.7104	5.35806	5.72124	4.05447	5.3914
reactome_ERK1_activation_Main_Pathway	10.2513	10.2596	9.14449	5.93419	4.44026
reactome_ERK_MAPK_targets_Main_Pathway	6.29456	5.95696	5.50241	5.26008	4.22081
reactome_ERKs_are_inactivated_Main_Pathway	8.01893	7.71476	7.98798	5.88738	3.98697
reactome_ER_Phagosome_Main_Pathway	10.4864	9.88206	8.74674	5.22306	4.60514
reactome_ER_Quality_Control_Compartment_ERQC__Main_Pathway	6.29837	6.82	7.39657	5.46211	3.56437
reactome_Early_Phase_of_HIV_Life_Cycle_Main_Pathway	23.3888	27.8437	20.6959	5.38705	4.04884
reactome_Effects_of_PIP2_hydrolysis_Main_Pathway	3.66223	3.38579	3.62996	4.34136	5.09355
reactome_Eicosanoids_Main_Pathway	1.96262	2.05155	2.32409	5.24379	8.24411
reactome_Elastic_fibre_formation_Main_Pathway	2.2269	2.71943	3.52873	3.81907	4.69313
reactome_Electric_Transmission_Across_Gap_Junctions_Main_Pathway	2.06068	1.99149	2.29219	2.99056	3.6675
reactome_Elevation_of_cytosolic_Ca2_levels_Main_Pathway	6.03286	5.74688	6.4323	4.75636	5.59012
reactome_Elongation_arrest_and_recovery_Main_Pathway	12.1093	11.207	8.46766	4.78429	3.63162
reactome_Endogenous_sterols_Main_Pathway	3.36819	3.05921	3.60333	4.53947	5.51666
reactome_Endosomal_Sorting_Complex_Required_For_Transport_ESCRT__Main_Pathway	9.35239	8.99173	8.26463	5.21964	4.3946
reactome_Endosomal_Vacuolar_Main_Pathway	5.54982	6.19693	5.82579	5.38045	5.77881
reactome_Ephrin_signaling_Main_Pathway	3.8585	3.85814	3.92604	4.3054	6.14874
reactome_Erythrocytes_take_up_carbon_dioxide_and_release_oxygen_Main_Pathway	1.90684	2.41535	2.71138	3.93493	6.47663
reactome_Erythrocytes_take_up_oxygen_and_release_carbon_dioxide_Main_Pathway	1.90684	2.41535	2.71138	3.93493	6.47663
reactome_Establishment_of_Sister_Chromatid_Cohesion_Main_Pathway	5.45232	4.72232	6.30492	4.8626	3.76664
reactome_Ethanol_oxidation_Main_Pathway	5.26961	4.90547	6.374	5.93743	5.55227
reactome_Eukaryotic_Translation_Elongation_Main_Pathway	7.81627	7.92185	8.60846	3.24559	2.32301
reactome_Eukaryotic_Translation_Termination_Main_Pathway	17.4539	18.2851	13.0215	4.92063	4.22076
reactome_Extrinsic_Pathway_Main_Pathway	1.63984	1.57813	1.41101	2.81178	3.28489
reactome_FCERI_mediated_Ca_2_mobilization_Main_Pathway	4.06787	3.8506	4.37291	4.4553	5.22934
reactome_FCERI_mediated_MAPK_activation_Main_Pathway	4.4079	4.54717	4.61473	4.31945	5.23965
reactome_FCERI_mediated_NF_kB_activation_Main_Pathway	4.84942	5.23785	6.54102	4.36136	4.59323
reactome_FCGR_activation_Main_Pathway	5.28813	5.15121	4.56437	5.305	7.8541
reactome_FGFR1b_ligand_binding_and_activation_Main_Pathway	6.21301	4.94188	3.90943	4.35819	5.74221
reactome_FGFR1c_ligand_binding_and_activation_Main_Pathway	1.80832	1.98482	1.76198	3.88416	7.20236
reactome_FGFR2b_ligand_binding_and_activation_Main_Pathway	5.58555	4.50633	3.66486	4.34778	5.55743
reactome_FGFR2c_ligand_binding_and_activation_Main_Pathway	1.62085	1.83484	1.65796	3.56475	6.11758
reactome_FGFR3b_ligand_binding_and_activation_Main_Pathway	1.03803	1.50192	1.42147	3.00662	4.32603
reactome_FGFR3c_ligand_binding_and_activation_Main_Pathway	1.61823	1.87985	1.69509	3.28258	5.83264
reactome_FGFR4_ligand_binding_and_activation_Main_Pathway	2.57422	2.85209	2.84514	3.7932	6.32793
reactome_FMO_oxidizes_nucleophiles_Main_Pathway	3.90819	2.77683	2.2656	6.05028	8.36505
reactome_FRS2_mediated_cascade_Main_Pathway	6.07059	5.6408	4.95102	3.97008	5.25982
reactome_Facilitative_Na_independent_glucose_transporters_Main_Pathway	6.66986	6.49858	7.25664	6.17058	6.56865
reactome_Fanconi_Anemia_Main_Pathway	10.1743	8.85871	7.79186	5.13548	3.51724
reactome_FasL_CD95L_signaling_Main_Pathway	14.4472	11.4102	10.9971	8.69896	7.99519
reactome_Fatty_Acids_bound_to_GPR40_FFAR1_regulate_insulin_secretion_Main_Pathway	3.08359	3.92095	4.32836	4.15335	5.01909
reactome_Fatty_Acyl_CoA_Biosynthesis_Main_Pathway	4.66293	3.45573	2.17246	2.32342	2.12716
reactome_Fatty_acids_Main_Pathway	1.76715	1.96065	2.19276	5.77969	8.22433
reactome_Fc_epsilon_receptor_FCERI_signaling_Main_Pathway	4.18277	4.10881	3.94598	4.94098	7.38047
reactome_Fibronectin_matrix_formation_Main_Pathway	1.11399	1.5442	1.96734	2.32756	1.93581
reactome_Ficolins_bind_to_repetitive_carbohydrate_structures_on_the_target_cell_surface_Main_Pathway	2.54774	3.36005	3.19118	7.4178	10.2299
reactome_Folding_of_actin_by_CCT_TriC_Main_Pathway	14.9538	14.0657	12.4457	4.74358	3.3975
reactome_Formation_of_HIV_1_elongation_complex_containing_HIV_1_Tat_Main_Pathway	13.3197	12.6626	9.87949	4.84259	3.7596
reactome_Formation_of_HIV_elongation_complex_in_the_absence_of_HIV_Tat_Main_Pathway	13.2772	12.5818	9.81254	4.86216	3.75985
reactome_Formation_of_RNA_Pol_II_elongation_complex_Main_Pathway	13.2772	12.5818	9.81254	4.86216	3.75985
reactome_Formation_of_Senescence_Associated_Heterochromatin_Foci_SAHF__Main_Pathway	8.66339	10.06	9.56122	4.6181	3.84718
reactome_Formation_of_a_pool_of_free_40S_subunits_Main_Pathway	17.0131	17.7524	12.737	4.83519	4.06902
reactome_Formation_of_annular_gap_junctions_Main_Pathway	7.25947	8.91565	8.0275	4.33051	4.02456
reactome_Formation_of_apoptosome_Main_Pathway	6.04086	5.56242	5.58523	6.02253	2.98085
reactome_Formation_of_incision_complex_in_GG_NER_Main_Pathway	14.014	12.9624	11.7148	5.52834	4.57015
reactome_Formation_of_the_Early_Elongation_Complex_Main_Pathway	15.3691	14.4995	10.868	5.14525	3.94353
reactome_Formation_of_the_HIV_1_Early_Elongation_Complex_Main_Pathway	15.3691	14.4995	10.868	5.14525	3.94353
reactome_Formation_of_the_active_cofactor_UDP_glucuronate_Main_Pathway	3.13847	3.94451	4.01953	5.06706	3.04824
reactome_Formation_of_the_ternary_complex_and_subsequently_the_43S_complex_Main_Pathway	15.0426	15.6933	12.3664	5.11498	4.1646
reactome_Formation_of_transcription_coupled_NER_TC_NER_repair_complex_Main_Pathway	13.3061	11.8213	8.83589	4.91396	3.71083
reactome_Formation_of_tubulin_folding_intermediates_by_CCT_TriC_Main_Pathway	10.8191	10.1005	9.05334	4.48202	4.2348
reactome_Formyl_peptide_receptors_bind_formyl_peptides_and_many_other_ligands_Main_Pathway	2.6449	3.31193	4.76518	4.41589	5.22385
reactome_Free_fatty_acid_receptors_Main_Pathway	2.15891	2.73616	3.78276	4.67472	9.06135
reactome_Frs2_mediated_activation_Main_Pathway	5.30447	4.61207	5.67132	4.6019	4.59557
reactome_G0_and_Early_G1_Main_Pathway	9.01557	8.93313	8.70212	5.65244	4.35397
reactome_G1_S_Specific_Transcription_Main_Pathway	10.9363	12.888	12.2581	5.47945	4.31247
reactome_G2_M_DNA_damage_checkpoint_Main_Pathway	19.2451	16.31	15.0044	4.0145	3.2814
reactome_G2_M_DNA_replication_checkpoint_Main_Pathway	7.82028	10.198	10.624	4.62514	3.77681
reactome_G2_Phase_Main_Pathway	5.7348	5.71944	5.2454	4.47208	4.2073
reactome_GAB1_signalosome_Main_Pathway	8.54067	8.35473	8.04431	4.74493	5.61968
reactome_GABA_A_rho_receptor_activation_Main_Pathway	1.76595	1.936	1.70533	3.98583	6.43124
reactome_GABA_synthesis_release_reuptake_and_degradation_Main_Pathway	6.03313	8.09043	7.98774	2.95795	3.19136
reactome_GP1b_IX_V_activation_signalling_Main_Pathway	2.05658	2.58924	2.78475	3.52393	4.14159
reactome_GPVI_mediated_activation_cascade_Main_Pathway	5.8867	6.18288	7.00796	5.31938	5.22565
reactome_GRB2_SOS_provides_linkage_to_MAPK_signaling_for_Integrins_Main_Pathway	3.70365	3.59633	5.37823	4.88055	5.22047
reactome_GRB2_events_in_EGFR_signaling_Main_Pathway	2.52965	2.83859	2.84347	3.36487	3.95729
reactome_GRB2_events_in_ERBB2_signaling_Main_Pathway	2.83322	3.24863	3.31807	2.38926	1.63212
reactome_GTP_hydrolysis_and_joining_of_the_60S_ribosomal_subunit_Main_Pathway	16.4358	17.0201	12.4156	4.84618	4.07905
reactome_G_alpha_12_13_signalling_events_Main_Pathway	4.15252	4.38259	4.63756	3.9394	4.65903
reactome_G_alpha_i_signalling_events_Main_Pathway	2.32562	2.58053	3.00196	4.55493	5.62089
reactome_G_alpha_q_signalling_events_Main_Pathway	2.74129	3.1181	3.27991	4.55854	6.07422
reactome_G_alpha_s_signalling_events_Main_Pathway	2.77919	2.84099	2.84318	4.31726	6.27637
reactome_G_alpha_z_signalling_events_Main_Pathway	2.80466	2.63143	2.59281	3.7565	5.16959
reactome_G_beta_gamma_signalling_through_PI3Kgamma_Main_Pathway	3.67287	3.66852	3.9536	4.26073	5.40635
reactome_G_beta_gamma_signalling_through_PLC_beta_Main_Pathway	3.04986	2.99876	2.77831	3.75773	5.27757
reactome_G_protein_activation_Main_Pathway	2.6683	2.62406	2.50593	3.821	5.50576
reactome_Galactose_catabolism_Main_Pathway	9.72416	11.2366	11.7482	3.44462	3.16848
reactome_Gamma_carboxylation_of_protein_precursors_Main_Pathway	3.97708	4.21427	5.65541	3.79929	3.58909
reactome_Gap_junction_assembly_Main_Pathway	2.62198	2.76106	2.9562	3.98723	6.69131
reactome_Gap_junction_degradation_Main_Pathway	7.00739	8.43675	7.64536	4.33346	4.41635
reactome_Gastrin_CREB_signalling_pathway_via_PKC_and_MAPK_Main_Pathway	7.58132	7.38633	6.63831	5.08136	5.1667
reactome_Generation_of_second_messenger_molecules_Main_Pathway	4.01049	4.58359	6.47335	5.54182	6.44434
reactome_Glucagon_like_Peptide_1_GLP1_regulates_insulin_secretion_Main_Pathway	3.37707	3.23997	3.13109	4.20246	5.30264
reactome_Glucagon_signaling_in_metabolic_regulation_Main_Pathway	2.57926	2.33413	2.12458	3.55018	4.76577
reactome_Glucagon_type_ligand_receptors_Main_Pathway	2.62853	2.66328	2.59285	3.91839	5.92798
reactome_Glucocorticoid_biosynthesis_Main_Pathway	1.09779	1.30913	1.27631	2.60352	3.60259
reactome_Gluconeogenesis_Main_Pathway	7.39708	6.97601	6.7143	4.34393	3.49895
reactome_Glucose_transport_Main_Pathway	4.12461	4.61113	6.5281	4.4099	5.70198
reactome_Glucuronidation_Main_Pathway	1.22464	1.50941	2.19902	4.2061	4.12523
reactome_Glutamate_Neurotransmitter_Release_Cycle_Main_Pathway	5.56008	5.74242	5.04078	3.83903	4.46045
reactome_Glutathione_synthesis_and_recycling_Main_Pathway	5.16386	4.68394	4.49792	4.44444	3.48783
reactome_Glycogen_breakdown_glycogenolysis__Main_Pathway	4.08686	4.11399	3.88811	4.09793	3.88446
reactome_Glycogen_synthesis_Main_Pathway	6.51668	6.45089	6.76568	4.79808	4.07837
reactome_Glycolysis_Main_Pathway	10.6848	9.01469	9.93202	6.74085	4.30568
reactome_Glycoprotein_hormones_Main_Pathway	2.22445	2.74132	2.93524	3.97046	4.81695
reactome_Glycosphingolipid_metabolism_Main_Pathway	5.22221	4.5854	4.88891	4.52063	4.13804
reactome_Glyoxylate_metabolism_Main_Pathway	5.48233	6.20606	5.46434	5.82021	8.34015
reactome_Golgi_Associated_Vesicle_Biogenesis_Main_Pathway	6.23491	6.32508	6.6967	4.77735	4.6708
reactome_Golgi_Cisternae_Pericentriolar_Stack_Reorganization_Main_Pathway	7.35142	6.40658	6.37289	5.68252	3.28175
reactome_Growth_hormone_receptor_signaling_Main_Pathway	4.93423	5.51052	6.11235	4.18428	4.64178
reactome_HATs_acetylate_histones_Main_Pathway	10.1022	10.3113	9.75002	4.21969	3.82256
reactome_HDACs_deacetylate_histones_Main_Pathway	11.7015	12.6074	12.71	3.85244	3.1894
reactome_HDL_mediated_lipid_transport_Main_Pathway	4.59548	4.80701	6.70968	4.96452	5.58418
reactome_HDMs_demethylate_histones_Main_Pathway	6.54776	5.79596	5.52035	4.41716	3.72981
reactome_HIV_Transcription_Initiation_Main_Pathway	11.3584	10.2377	8.5129	5.05685	4.11443
reactome_HIV_elongation_arrest_and_recovery_Main_Pathway	12.1093	11.207	8.46766	4.78429	3.63162
reactome_HSF1_activation_Main_Pathway	11.8608	10.9972	10.9021	5.16485	3.98346
reactome_HSF1_dependent_transactivation_Main_Pathway	8.40118	9.09945	10.334	3.77232	3.92296
reactome_HS_GAG_biosynthesis_Main_Pathway	2.25056	2.36932	2.42748	3.83882	4.83327
reactome_HS_GAG_degradation_Main_Pathway	1.96966	2.48094	2.76118	3.97135	5.11456
reactome_Hedgehog_ligand_biogenesis_Main_Pathway	9.82753	9.01439	8.11069	5.13522	4.34866
reactome_Heme_biosynthesis_Main_Pathway	7.64612	6.24246	7.91	4.59905	2.86085
reactome_Heme_degradation_Main_Pathway	13.3472	13.2889	13.8851	7.18378	6.58594
reactome_Hexose_uptake_Main_Pathway	4.29041	4.49214	6.73084	7.52692	8.95536
reactome_Hh_ligand_biogenesis_disease_Main_Pathway	10.3254	9.4662	8.5237	5.20167	4.31221
reactome_Histamine_receptors_Main_Pathway	3.75339	5.12233	6.52435	6.73529	11.3015
reactome_Histidine_catabolism_Main_Pathway	4.23484	3.8716	4.09981	3.86205	5.45233
reactome_Hormone_sensitive_lipase_HSL_mediated_triacylglycerol_hydrolysis_Main_Pathway	3.92102	4.0516	4.16137	3.59929	3.6814
reactome_HuR_stabilizes_mRNA_Main_Pathway	9.45325	9.00225	9.62505	4.6703	4.37683
reactome_Hyaluronan_biosynthesis_and_export_Main_Pathway	1.83219	2.42939	2.02989	5.9782	6.54552
reactome_Hyaluronan_uptake_and_degradation_Main_Pathway	7.19512	7.77702	9.00791	4.0064	4.64246
reactome_Hydrolysis_of_LPC_Main_Pathway	2.98126	3.00039	3.07698	6.6516	7.32754
reactome_Hydroxycarboxylic_acid_binding_receptors_Main_Pathway	2.86115	3.12923	6.59976	4.25279	4.86775
reactome_Hypusinylation_Main_Pathway	4.68218	5.26992	5.23578	5.16852	3.71451
reactome_IKK_complex_recruitment_mediated_by_RIP1_Main_Pathway	6.47416	8.17695	12.3698	4.38377	5.19135
reactome_IRAK1_recruits_IKK_complex_Main_Pathway	4.66117	5.92885	9.07179	5.27974	4.70159
reactome_IRAK1_recruits_IKK_complex_upon_TLR7_8_or_9_stimulation_Main_Pathway	4.66117	5.92885	9.07179	5.27974	4.70159
reactome_IRAK2_mediated_activation_of_TAK1_complex_Main_Pathway	8.26156	8.05091	8.27005	5.18271	4.09265
reactome_IRAK2_mediated_activation_of_TAK1_complex_upon_TLR7_8_or_9_stimulation_Main_Pathway	8.26156	8.05091	8.27005	5.18271	4.09265
reactome_IRF3_mediated_activation_of_type_1_IFN_Main_Pathway	3.13297	3.17164	3.03618	4.89481	6.66169
reactome_IRF3_mediated_induction_of_type_I_IFN_Main_Pathway	5.26388	6.54469	7.33008	4.26684	4.49981
reactome_IRS_activation_Main_Pathway	1.44284	1.53627	1.76572	1.86684	2.45262
reactome_IRS_related_events_triggered_by_IGF1R_Main_Pathway	0.555445	0.678275	0.938607	1.47951	3.08614
reactome_ISG15_antiviral_mechanism_Main_Pathway	7.38268	7.33827	7.16711	5.23202	4.32617
reactome_Inactivation_of_APC_C_via_direct_inhibition_of_the_APC_C_complex_Main_Pathway	5.38257	5.00275	4.80855	4.06197	3.50311
reactome_Inactivation_of_Cdc42_and_Rac_Main_Pathway	5.28743	5.054	5.3991	4.34903	4.23206
reactome_Inflammasomes_Main_Pathway	5.48977	5.95215	4.89653	5.10001	5.17138
reactome_Inhibition_of_TSC_complex_formation_by_PKB_Main_Pathway	2.41675	3.50781	2.9393	3.36394	3.51758
reactome_Inhibition_of_replication_initiation_of_damaged_DNA_by_RB1_E2F1_Main_Pathway	8.82608	8.88534	7.91671	6.55602	4.92095
reactome_Inhibition_of_voltage_gated_Ca2_channels_via_Gbeta_gamma_subunits_Main_Pathway	3.21791	3.1151	2.77031	4.1282	6.03073
reactome_Initial_triggering_of_complement_Main_Pathway	4.10077	4.38126	4.05527	5.22659	9.43602
reactome_Initiation_of_Nuclear_Envelope_Reformation_Main_Pathway	7.92912	7.40711	5.45587	6.16062	5.14963
reactome_Inositol_transporters_Main_Pathway	5.1416	5.15494	6.60937	6.12479	8.16886
reactome_Insulin_like_Growth_Factor_2_mRNA_Binding_Proteins_IGF2BPs_IMPs_VICKZs_bind_RNA_Main_Pathway	1.56403	2.10458	2.52534	2.11666	3.48197
reactome_Insulin_processing_Main_Pathway	6.32934	8.28681	8.49353	4.73902	4.04412
reactome_Insulin_receptor_recycling_Main_Pathway	10.2041	9.33702	8.19443	4.78069	5.87832
reactome_Integration_of_energy_metabolism_Main_Pathway	9.29055	8.55062	7.74956	7.59617	4.16548
reactome_Integration_of_provirus_Main_Pathway	10.8669	13.444	9.8524	5.34482	4.13964
reactome_Integration_of_viral_DNA_into_host_genomic_DNA_Main_Pathway	8.01449	10.6408	8.24144	5.10856	4.05331
reactome_Integrin_alphaIIb_beta3_signaling_Main_Pathway	4.7382	4.55508	5.81407	4.65817	5.208
reactome_Integrin_cell_surface_interactions_Main_Pathway	3.16177	3.60562	4.41797	4.1843	5.62094
reactome_Interaction_With_The_Zona_Pellucida_Main_Pathway	3.24608	3.48297	3.78523	6.28003	7.07079
reactome_Interconversion_of_2_oxoglutarate_and_2_hydroxyglutarate_Main_Pathway	9.82861	7.89269	5.41072	5.75072	4.61681
reactome_Interconversion_of_polyamines_Main_Pathway	6.26743	7.31871	10.7519	6.58574	7.81296
reactome_Interferon_alpha_beta_signaling_Main_Pathway	5.16922	5.70011	6.37725	4.66195	4.85041
reactome_Interferon_gamma_signaling_Main_Pathway	5.68828	5.99526	7.2259	4.92823	5.73128
reactome_Interleukin_1_processing_Main_Pathway	3.29319	3.65285	3.00818	5.14332	4.29137
reactome_Interleukin_1_signaling_Main_Pathway	5.08926	5.26921	6.39877	5.35361	4.94763
reactome_Interleukin_2_signaling_Main_Pathway	4.62352	5.65006	6.91629	4.90582	5.58358
reactome_Interleukin_6_signaling_Main_Pathway	3.23384	3.08541	4.1499	3.07672	3.47419
reactome_Interleukin_7_signaling_Main_Pathway	4.38174	5.76634	5.74882	3.73069	3.53205
reactome_Interleukin_receptor_SHC_signaling_Main_Pathway	4.09401	4.7778	5.59336	3.41908	3.84519
reactome_Intrinsic_Pathway_Main_Pathway	3.41923	3.71613	3.92606	5.05747	5.97004
reactome_Ion_transport_by_P_type_ATPases_Main_Pathway	3.22286	3.15766	3.01693	3.96446	5.55347
reactome_Iron_uptake_and_transport_Main_Pathway	7.19228	6.91109	8.47654	4.65994	4.54842
reactome_JNK_c_Jun_kinases_phosphorylation_and_activation_mediated_by_activated_human_TAK1_Main_Pathway	2.49522	2.65982	3.07299	3.87701	3.80029
reactome_KSRP_destabilizes_mRNA_Main_Pathway	11.1309	10.0971	8.37394	4.22023	3.2378
reactome_Keratan_sulfate_biosynthesis_Main_Pathway	5.70639	6.49712	7.41567	4.81258	5.9639
reactome_Keratan_sulfate_degradation_Main_Pathway	4.3429	5.04209	4.33445	4.13479	4.53559
reactome_Ketone_body_catabolism_Main_Pathway	3.56946	4.57256	4.6902	5.14683	3.70225
reactome_Kinesins_Main_Pathway	11.3462	9.42044	8.42203	5.99971	5.06098
reactome_L13a_mediated_translational_silencing_of_Ceruloplasmin_expression_Main_Pathway	16.3577	16.9972	12.3648	4.8409	4.07364
reactome_L1CAM_interactions_Main_Pathway	1.79117	2.19739	2.15707	4.56028	7.70435
reactome_LDL_endocytosis_Main_Pathway	10.6518	13.5304	13.4592	6.57545	7.96854
reactome_LRR_FLII_interacting_protein_1_LRRFIP1_activates_type_I_IFN_production_Main_Pathway	2.02485	2.70642	2.0407	3.10957	5.32815
reactome_Laminin_interactions_Main_Pathway	2.43287	2.35826	2.43146	4.16524	5.92689
reactome_Leading_Strand_Synthesis_Main_Pathway	11.5851	11.294	8.75892	6.78138	5.7169
reactome_Leukotriene_receptors_Main_Pathway	1.23983	1.50813	1.7913	2.70882	2.749
reactome_Ligand_gated_ion_channel_transport_Main_Pathway	1.65342	1.84068	1.83278	4.89817	6.83639
reactome_Linoleic_acid_LA_metabolism_Main_Pathway	2.28611	3.14151	4.36008	3.13113	2.19459
reactome_Loss_of_Nlp_from_mitotic_centrosomes_Main_Pathway	9.70958	8.65301	7.86817	4.83938	4.20886
reactome_Loss_of_proteins_required_for_interphase_microtubule_organizationA_from_the_centrosome_Main_Pathway	9.70958	8.65301	7.86817	4.83938	4.20886
reactome_Lysine_catabolism_Main_Pathway	9.6481	8.45652	7.80115	6.98215	8.08294
reactome_Lysosome_Vesicle_Biogenesis_Main_Pathway	6.86783	7.53592	7.43019	4.49954	4.48621
reactome_Lysosphingolipid_and_LPA_receptors_Main_Pathway	3.28207	3.7193	4.6778	4.64629	5.71577
reactome_MEK_activation_Main_Pathway	5.91237	6.07213	4.99805	4.16449	3.2645
reactome_MHC_class_II_antigen_presentation_Main_Pathway	7.05978	6.68857	6.67414	5.05146	4.93326
reactome_Meiotic_recombination_Main_Pathway	12.1202	12.4034	12.5332	4.77819	3.92962
reactome_Meiotic_synapsis_Main_Pathway	9.74703	10.475	10.3058	4.46474	4.01869
reactome_Membrane_binding_and_targetting_of_GAG_proteins_Main_Pathway	8.61665	9.20709	8.9081	4.80922	3.80225
reactome_Metabolism_of_Angiotensinogen_to_Angiotensins_Main_Pathway	1.95616	2.18576	2.55246	4.62444	5.81416
reactome_Metabolism_of_folate_and_pterines_Main_Pathway	4.51405	5.59843	4.9936	5.48727	3.09813
reactome_Metabolism_of_polyamines_Main_Pathway	6.97498	7.15492	7.92113	4.6637	3.48589
reactome_Metal_ion_SLC_transporters_Main_Pathway	5.66014	4.95122	5.1177	5.12743	4.27227
reactome_Methionine_salvage_Main_Pathway	5.1511	4.71005	3.95519	4.13893	3.74677
reactome_Methylation_Main_Pathway	8.07055	7.49414	9.33632	6.92885	8.67174
reactome_MicroRNA_miRNA_biogenesis_Main_Pathway	6.33857	6.86332	7.02677	5.25595	4.10487
reactome_Mineralocorticoid_biosynthesis_Main_Pathway	1.12236	1.31097	1.28901	2.48061	4.0727
reactome_Miscellaneous_substrates_Main_Pathway	3.91168	4.1922	6.80899	6.67172	10.4138
reactome_Mismatch_repair_MMR_directed_by_MSH2_MSH3_MutSbeta__Main_Pathway	11.6987	10.5827	8.81815	6.23323	4.24369
reactome_Mismatch_repair_MMR_directed_by_MSH2_MSH6_MutSalpha__Main_Pathway	12.5662	11.138	9.13078	6.71107	4.78512
reactome_Mitochondrial_iron_sulfur_cluster_biogenesis_Main_Pathway	7.98473	6.30941	5.9712	6.02899	4.66319
reactome_Mitochondrial_tRNA_aminoacylation_Main_Pathway	7.84876	7.62657	6.92295	5.17014	3.71701
reactome_Mitochondrial_transcription_initiation_Main_Pathway	4.2119	3.93431	3.42346	4.54214	3.88418
reactome_Mitotic_Prometaphase_Main_Pathway	9.41195	8.8398	7.90799	5.48942	3.99657
reactome_Molecules_associated_with_elastic_fibres_Main_Pathway	3.48494	3.51444	4.18746	3.9	4.72586
reactome_Molybdenum_cofactor_biosynthesis_Main_Pathway	5.38085	4.59779	4.75952	2.83213	2.25842
reactome_Multifunctional_anion_exchangers_Main_Pathway	4.64568	5.0218	5.62595	5.86847	7.9889
reactome_Muscarinic_acetylcholine_receptors_Main_Pathway	1.56571	1.45482	1.34749	3.02213	4.22685
reactome_MyD88_Mal_cascade_initiated_on_plasma_membrane_Main_Pathway	7.2751	6.52997	6.18249	5.0784	4.35024
reactome_MyD88_cascade_initiated_on_plasma_membrane_Main_Pathway	8.51501	7.64249	7.52355	5.87185	4.45493
reactome_MyD88_dependent_cascade_initiated_on_endosome_Main_Pathway	10.4591	8.77423	8.86329	6.01578	4.26789
reactome_MyD88_independent_cascade_Main_Pathway	4.53339	5.03112	8.0247	9.41802	6.46958
reactome_NADE_modulates_death_signalling_Main_Pathway	2.52869	2.85283	3.8111	4.07937	5.10882
reactome_NCAM1_interactions_Main_Pathway	2.03149	2.25812	2.27191	3.83497	5.74009
reactome_NCAM_signaling_for_neurite_out_growth_Main_Pathway	3.80939	4.32089	4.53312	3.77901	3.46759
reactome_NEP_NS2_Interacts_with_the_Cellular_Export_Machinery_Main_Pathway	7.91357	8.35096	7.49983	5.64081	4.43992
reactome_NF_kB_activation_through_FADD_RIP_1_pathway_mediated_by_caspase_8_and_10_Main_Pathway	14.032	14.0539	16.1298	7.59115	6.31231
reactome_NF_kB_is_activated_and_signals_survival_Main_Pathway	6.65674	6.98969	8.19703	4.71249	4.17753
reactome_NGF_independant_TRKA_activation_Main_Pathway	0.784406	0.842639	0.697553	2.03859	5.08726
reactome_NGF_processing_Main_Pathway	3.62384	4.79504	5.64554	3.16374	6.07089
reactome_NICD_traffics_to_nucleus_Main_Pathway	3.83721	3.88201	3.49702	4.80348	3.53292
reactome_NOD1_2_Signaling_Pathway_Main_Pathway	5.74605	5.69374	7.41708	4.79994	4.01538
reactome_NOSTRIN_mediated_eNOS_trafficking_Main_Pathway	3.22489	3.68092	4.42824	4.63034	4.34575
reactome_NOTCH1_Intracellular_Domain_Regulates_Transcription_Main_Pathway	5.50038	5.9065	6.10319	4.28453	3.8786
reactome_NOTCH2_Activation_and_Transmission_of_Signal_to_the_Nucleus_Main_Pathway	6.57448	6.3973	6.58244	4.67424	5.00357
reactome_NOTCH2_intracellular_domain_regulates_transcription_Main_Pathway	4.92986	4.94945	4.47491	4.43435	4.18942
reactome_NRAGE_signals_death_through_JNK_Main_Pathway	4.57861	4.86021	5.19957	4.08641	4.82614
reactome_NRIF_signals_cell_death_from_the_nucleus_Main_Pathway	7.40489	7.32308	7.76954	4.75749	4.54541
reactome_N_Glycan_antennae_elongation_Main_Pathway	4.1411	4.79444	7.27853	3.40477	3.71032
reactome_N_glycan_trimming_in_the_ER_and_Calnexin_Calreticulin_cycle_Main_Pathway	12.1332	10.7545	8.84655	4.2151	4.30118
reactome_Na_Cl_dependent_neurotransmitter_transporters_Main_Pathway	2.24196	2.63773	3.10088	4.75573	8.31623
reactome_Na_dependent_glucose_transporters_Main_Pathway	6.71813	6.48309	7.23071	6.85205	11.3612
reactome_Nectin_Necl_trans_heterodimerization_Main_Pathway	7.08549	5.2069	6.19182	4.23007	5.85778
reactome_Nef_Mediated_CD4_Down_regulation_Main_Pathway	5.82986	7.67258	10.299	4.67027	4.71918
reactome_Nef_Mediated_CD8_Down_regulation_Main_Pathway	5.89979	7.56206	10.2476	4.44291	4.24674
reactome_Nef_and_signal_transduction_Main_Pathway	6.45209	6.86959	8.17135	6.76538	8.35712
reactome_Nef_mediated_downregulation_of_MHC_class_I_complex_cell_surface_expression_Main_Pathway	10.8776	10.9548	10.5363	5.81213	4.91657
reactome_Negative_regulation_of_FGFR_signaling_Main_Pathway	8.04533	7.6509	7.04775	4.68194	5.8443
reactome_Negative_regulation_of_the_PI3K_AKT_network_Main_Pathway	4.13551	6.65812	9.17397	3.72204	3.62384
reactome_Negative_regulators_of_RIG_I_MDA5_signaling_Main_Pathway	8.74199	8.774	9.11996	5.8764	5.37084
reactome_Nephrin_interactions_Main_Pathway	6.58728	6.32948	4.95625	4.61113	5.01061
reactome_Netrin_mediated_repulsion_signals_Main_Pathway	1.99727	1.72268	1.32633	4.95737	8.64389
reactome_Neurofascin_interactions_Main_Pathway	4.15608	4.93651	6.12421	4.55128	7.15884
reactome_Neurotransmitter_Clearance_In_The_Synaptic_Cleft_Main_Pathway	1.22585	1.38962	1.49459	6.00752	3.56333
reactome_Nicotinamide_salvaging_Main_Pathway	1.38595	1.58765	1.56437	3.7972	5.80506
reactome_Nicotinate_metabolism_Main_Pathway	15.221	12.5669	11.9675	5.44352	4.84487
reactome_Nitric_oxide_stimulates_guanylate_cyclase_Main_Pathway	6.52131	8.11067	7.2551	4.64545	5.70364
reactome_NoRC_negatively_regulates_rRNA_expression_Main_Pathway	11.7398	11.5855	10.8229	4.54693	3.57974
reactome_Non_integrin_membrane_ECM_interactions_Main_Pathway	2.60862	3.23784	4.71115	3.64129	2.99006
reactome_Nonhomologous_End_joining_NHEJ__Main_Pathway	7.0144	7.83991	6.7135	4.90059	3.37488
reactome_Nonsense_Mediated_Decay_NMD_enhanced_by_the_Exon_Junction_Complex_EJC__Main_Pathway	15.8348	16.4776	12.1835	4.96853	4.10749
reactome_Nonsense_Mediated_Decay_NMD_independent_of_the_Exon_Junction_Complex_EJC__Main_Pathway	17.6759	18.2996	13.2059	5.01893	4.28775
reactome_Norepinephrine_Neurotransmitter_Release_Cycle_Main_Pathway	5.67134	6.0375	5.14921	4.75214	4.62249
reactome_Notch_HLH_transcription_Main_Pathway	3.83721	3.88201	3.49702	4.80348	3.53292
reactome_NrCAM_interactions_Main_Pathway	1.54812	2.03293	2.0996	4.31874	6.8099
reactome_Nuclear_Pore_Complex_NPC_Disassembly_Main_Pathway	7.80857	7.91863	7.30961	5.19896	4.4505
reactome_Nuclear_Receptor_transcription_Main_Pathway	4.66918	4.78457	5.62611	3.83957	5.0847
reactome_Nuclear_import_of_Rev_protein_Main_Pathway	10.7535	12.3116	10.3704	5.72173	4.8193
reactome_Nuclear_signaling_by_ERBB4_Main_Pathway	4.88512	4.88723	5.18846	4.19194	4.76963
reactome_O_glycosylation_of_TSR_domain_containing_proteins_Main_Pathway	2.77011	2.89757	3.25769	4.10717	5.47338
reactome_O_linked_glycosylation_of_mucins_Main_Pathway	3.51241	3.73141	4.18247	5.70665	6.79019
reactome_Olfactory_Signaling_Pathway_Main_Pathway	1.3941	1.57049	1.41031	5.45537	6.02896
reactome_Oncogene_Induced_Senescence_Main_Pathway	8.42972	8.10532	8.06614	4.98142	4.40659
reactome_Opioid_Signalling_Main_Pathway	1.30398	1.62263	1.73786	3.82847	7.22978
reactome_Opsins_Main_Pathway	1.46887	2.20096	2.39141	3.59971	5.13413
reactome_Orc1_removal_from_chromatin_Main_Pathway	11.2713	11.183	10.4786	5.16699	4.28359
reactome_Organic_anion_transport_Main_Pathway	2.61412	3.33981	3.5775	7.91554	12.7239
reactome_Organic_anion_transporters_Main_Pathway	3.17344	4.08068	3.97142	4.62094	5.99067
reactome_Organic_cation_transport_Main_Pathway	3.3551	3.69976	5.63464	6.63686	7.64537
reactome_Oxidative_Stress_Induced_Senescence_Main_Pathway	9.24004	9.36727	9.23135	4.24449	3.86596
reactome_Oxygen_dependent_asparagine_hydroxylation_of_Hypoxia_inducible_Factor_Alpha_Main_Pathway	3.49186	3.20945	3.01121	4.8478	4.84728
reactome_Oxygen_dependent_proline_hydroxylation_of_Hypoxia_inducible_Factor_Alpha_Main_Pathway	9.99821	9.75746	9.18315	6.10134	5.08289
reactome_P2Y_receptors_Main_Pathway	4.61358	4.84367	4.12138	3.98029	4.9683
reactome_PCP_CE_Main_Pathway	4.21165	4.25526	4.14393	3.44615	4.13697
reactome_PD_1_signaling_Main_Pathway	5.91185	6.44671	7.67531	5.12974	6.7221
reactome_PECAM1_interactions_Main_Pathway	8.4644	8.98765	8.44112	5.07072	5.23053
reactome_PERK_regulates_gene_expression_Main_Pathway	10.855	11.1559	9.67057	4.40355	3.37128
reactome_PI3K_AKT_activation_Main_Pathway	3.4028	4.33589	3.94954	4.1241	3.34763
reactome_PI3K_Cascade_Main_Pathway	4.30693	5.35245	4.61082	4.16971	3.09525
reactome_PI3K_events_in_ERBB2_signaling_Main_Pathway	1.6963	2.07335	2.28525	3.31295	4.0431
reactome_PIP3_activates_AKT_signaling_Main_Pathway	7.32667	8.81159	10.3524	3.93647	4.16655
reactome_PI_3K_cascade_Main_Pathway	6.30523	5.76947	5.01443	4.26152	5.9754
reactome_PKA_activation_in_glucagon_signalling_Main_Pathway	2.96418	2.59318	2.32707	4.15107	4.38705
reactome_PKA_mediated_phosphorylation_of_CREB_Main_Pathway	5.95528	5.0504	4.30895	4.86697	3.76855
reactome_PKA_mediated_phosphorylation_of_key_metabolic_factors_Main_Pathway	4.21289	3.69794	3.291	5.03908	4.48029
reactome_PLC_beta_mediated_events_Main_Pathway	3.64538	3.30195	3.27791	4.08854	5.30599
reactome_PLC_gamma1_signalling_Main_Pathway	2.06205	2.4889	2.55635	3.56459	4.49053
reactome_POU5F1_OCT4_SOX2_NANOG_activate_genes_related_to_proliferation_Main_Pathway	1.5394	2.05644	2.64299	2.41712	3.5535
reactome_POU5F1_OCT4_SOX2_NANOG_repress_genes_related_to_differentiation_Main_Pathway	1.15099	1.69942	1.88792	2.75566	4.95648
reactome_PP2A_mediated_dephosphorylation_of_key_metabolic_factors_Main_Pathway	7.22612	6.94933	6.42231	6.78514	4.49235
reactome_PPARA_activates_gene_expression_Main_Pathway	5.38605	5.54972	6.57183	4.32288	4.46238
reactome_PRC2_methylates_histones_and_DNA_Main_Pathway	12.0875	13.0519	12.8216	4.03275	3.18707
reactome_Packaging_Of_Telomere_Ends_Main_Pathway	14.1405	15.0146	14.4914	4.41362	3.68406
reactome_Pausing_and_recovery_of_HIV_elongation_Main_Pathway	12.1093	11.207	8.46766	4.78429	3.63162
reactome_Pausing_and_recovery_of_Tat_mediated_HIV_elongation_Main_Pathway	12.1248	11.2692	8.51121	4.75344	3.62633
reactome_Pentose_phosphate_pathway_hexose_monophosphate_shunt__Main_Pathway	17.4158	15.3675	14.4905	7.06264	4.22127
reactome_Peptide_chain_elongation_Main_Pathway	17.5199	18.358	13.1458	4.86969	4.13813
reactome_Phagosomal_maturation_early_endosomal_stage__Main_Pathway	7.98459	7.73265	6.82703	4.92278	6.05408
reactome_Phenylalanine_and_tyrosine_catabolism_Main_Pathway	7.77135	7.23921	6.9521	5.6563	5.48626
reactome_Phosphate_bond_hydrolysis_by_NUDT_proteins_Main_Pathway	8.21646	6.76389	6.58499	7.6591	3.21687
reactome_Phospholipase_C_mediated_cascade_Main_Pathway	4.00957	3.81531	3.64601	4.14721	6.04138
reactome_Phosphorylation_of_CD3_and_TCR_zeta_chains_Main_Pathway	3.81936	4.21391	5.70533	5.29806	6.90442
reactome_Phosphorylation_of_Emi1_Main_Pathway	14.3373	15.0476	15.3906	6.69344	4.56862
reactome_Phosphorylation_of_proteins_involved_in_G1_S_transition_by_active_Cyclin_E_Cdk2_complexes_Main_Pathway	6.7809	9.11554	9.34942	4.59527	4.15655
reactome_Phosphorylation_of_proteins_involved_in_the_G2_M_transition_by_Cyclin_A_Cdc2_complexes_Main_Pathway	4.25274	2.94398	2.71853	3.39902	3.68331
reactome_Phosphorylation_of_the_APC_C_Main_Pathway	4.17604	4.28315	4.20325	4.5108	3.75609
reactome_Plasmalogen_biosynthesis_Main_Pathway	8.35545	6.99319	8.81176	5.80871	5.2924
reactome_Platelet_Adhesion_to_exposed_collagen_Main_Pathway	4.27573	4.69527	4.45161	5.01671	6.41907
reactome_Platelet_Aggregation_Plug_Formation__Main_Pathway	4.20212	5.17116	6.61388	6.14312	6.84907
reactome_Platelet_sensitization_by_LDL_Main_Pathway	7.5992	7.68904	6.8555	5.6624	5.20652
reactome_Polo_like_kinase_mediated_events_Main_Pathway	8.18754	9.20962	9.09361	5.44513	4.12887
reactome_Polymerase_switching_Main_Pathway	10.349	10.6391	8.57412	6.33879	5.28431
reactome_Polymerase_switching_on_the_C_strand_of_the_telomere_Main_Pathway	10.349	10.6391	8.57412	6.33879	5.28431
reactome_Post_chaperonin_tubulin_folding_Main_Pathway	8.38114	7.92852	7.42724	5.42622	4.85492
reactome_Post_transcriptional_silencing_by_small_RNAs_Main_Pathway	10.5903	6.38135	5.22217	6.26467	7.86582
reactome_Pre_NOTCH_Processing_in_Golgi_Main_Pathway	6.68361	7.27946	7.57833	4.50449	4.25445
reactome_Pre_NOTCH_Processing_in_the_Endoplasmic_Reticulum_Main_Pathway	13.5833	13.0587	11.8478	7.12292	5.08523
reactome_Prefoldin_mediated_transfer_of_substrate_to_CCT_TriC_Main_Pathway	10.0392	9.29474	8.3783	4.47921	4.20342
reactome_Pregnenolone_biosynthesis_Main_Pathway	1.58106	2.26782	3.90093	3.24479	4.16594
reactome_Presynaptic_function_of_Kainate_receptors_Main_Pathway	2.94311	2.91922	2.70265	3.75378	5.31742
reactome_Presynaptic_phase_of_homologous_DNA_pairing_and_strand_exchange_Main_Pathway	14.0814	11.8156	10.5968	6.17543	3.91926
reactome_Processing_of_Capped_Intron_Containing_Pre_mRNA_Main_Pathway	10.5181	10.2511	8.91058	4.06375	3.06831
reactome_Processing_of_DNA_double_strand_break_ends_Main_Pathway	18.3198	15.113	13.3834	7.32792	4.65346
reactome_Processing_of_DNA_ends_prior_to_end_rejoining_Main_Pathway	16.3512	17.5053	15.3249	6.17214	4.45673
reactome_Processing_of_Intronless_Pre_mRNAs_Main_Pathway	14.4064	13.485	11.1453	4.60444	4.17091
reactome_Processive_synthesis_on_the_C_strand_of_the_telomere_Main_Pathway	10.986	11.0086	8.98444	6.68454	4.81826
reactome_Processive_synthesis_on_the_lagging_strand_Main_Pathway	11.5851	11.294	8.75892	6.78138	5.7169
reactome_Progressive_trimming_of_alpha_1_2_linked_mannose_residues_from_Man9_8_7GlcNAc2_to_produce_Man5GlcNAc2_Main_Pathway	3.25796	2.64981	2.46066	3.5212	6.10963
reactome_Prolactin_receptor_signaling_Main_Pathway	7.55115	7.73515	6.66442	5.26067	5.9644
reactome_Propionyl_CoA_catabolism_Main_Pathway	9.9371	6.91333	7.54338	6.39405	4.98943
reactome_Prostacyclin_signalling_through_prostacyclin_receptor_Main_Pathway	2.99469	2.89775	2.93653	3.62096	5.01362
reactome_Prostanoid_ligand_receptors_Main_Pathway	2.36043	2.36458	2.89749	4.65825	4.76679
reactome_Proton_coupled_monocarboxylate_transport_Main_Pathway	1.3556	1.68073	2.16253	5.16103	2.87191
reactome_Proton_oligonucleotide_cotransporters_Main_Pathway	1.72922	2.65715	3.42683	4.22441	6.08322
reactome_Purine_catabolism_Main_Pathway	4.51957	4.03535	4.22885	4.7608	4.13329
reactome_Purine_ribonucleoside_monophosphate_biosynthesis_Main_Pathway	16.5667	18.3626	15.5946	5.93755	3.99349
reactome_Purine_salvage_Main_Pathway	10.454	9.28129	7.44284	5.31936	4.36705
reactome_Pyrimidine_biosynthesis_Main_Pathway	9.39725	7.60062	7.48699	4.62031	3.8488
reactome_Pyrimidine_catabolism_Main_Pathway	4.69253	4.83107	6.31929	5.53193	5.59669
reactome_Pyrimidine_salvage_reactions_Main_Pathway	6.14969	6.5743	8.29568	4.36223	5.40728
reactome_Pyruvate_metabolism_Main_Pathway	14.2605	13.9086	16.0241	6.15614	6.10096
reactome_RAF_activation_Main_Pathway	4.06783	4.05065	3.0226	3.55145	3.14629
reactome_RAF_phosphorylates_MEK_Main_Pathway	5.91237	6.07213	4.99805	4.16449	3.2645
reactome_RIG_I_MDA5_mediated_induction_of_IFN_alpha_beta_pathways_Main_Pathway	8.06916	8.24244	8.94773	7.10603	6.51047
reactome_RIP_mediated_NFkB_activation_via_ZBP1_Main_Pathway	7.16215	7.20584	8.25073	4.70531	5.12052
reactome_RMTs_methylate_histone_arginines_Main_Pathway	8.8742	9.14427	9.08807	3.22208	2.69577
reactome_RNA_Pol_II_CTD_phosphorylation_and_interaction_with_CE_Main_Pathway	14.7282	13.4058	9.56851	5.05186	3.84298
reactome_RNA_Polymerase_III_Abortive_And_Retractive_Initiation_Main_Pathway	12.3773	11.1085	8.81594	4.98095	4.28953
reactome_RNA_Polymerase_III_Chain_Elongation_Main_Pathway	13.1124	11.989	9.56742	5.34063	4.50603
reactome_RNA_Polymerase_III_Transcription_Initiation_From_Type_1_Promoter_Main_Pathway	14.3626	12.8067	9.96203	5.17562	4.4243
reactome_RNA_Polymerase_III_Transcription_Initiation_From_Type_2_Promoter_Main_Pathway	13.6993	12.1125	8.85932	5.08814	4.30305
reactome_RNA_Polymerase_III_Transcription_Initiation_From_Type_3_Promoter_Main_Pathway	13.3037	11.6038	9.26532	5.18361	4.45815
reactome_RNA_Polymerase_III_Transcription_Termination_Main_Pathway	10.5951	9.74665	7.8596	4.95249	4.27557
reactome_RNA_Polymerase_II_HIV_Promoter_Escape_Main_Pathway	11.3584	10.2377	8.5129	5.05685	4.11443
reactome_RNA_Polymerase_II_Pre_transcription_Events_Main_Pathway	10.881	10.0945	8.39414	4.96397	3.9834
reactome_RNA_Polymerase_II_Promoter_Escape_Main_Pathway	11.3584	10.2377	8.5129	5.05685	4.11443
reactome_RNA_Polymerase_II_Transcription_Elongation_Main_Pathway	12.3248	11.448	8.74794	4.84964	3.72943
reactome_RNA_Polymerase_II_Transcription_Initiation_And_Promoter_Clearance_Main_Pathway	11.3584	10.2377	8.5129	5.05685	4.11443
reactome_RNA_Polymerase_II_Transcription_Initiation_Main_Pathway	11.3584	10.2377	8.5129	5.05685	4.11443
reactome_RNA_Polymerase_II_Transcription_Pre_Initiation_And_Promoter_Opening_Main_Pathway	11.3584	10.2377	8.5129	5.05685	4.11443
reactome_RNA_Polymerase_I_Chain_Elongation_Main_Pathway	12.6298	12.587	11.5184	4.14215	3.21203
reactome_RNA_Polymerase_I_Promoter_Escape_Main_Pathway	11.5541	10.3845	8.28082	4.40919	3.46283
reactome_RNA_Polymerase_I_Promoter_Opening_Main_Pathway	12.6215	13.8468	14.1028	3.97887	2.9556
reactome_RNA_Polymerase_I_Transcription_Initiation_Main_Pathway	9.80935	9.17023	7.89968	4.49535	3.45969
reactome_RNA_Polymerase_I_Transcription_Termination_Main_Pathway	11.649	10.5508	8.64184	4.59432	3.55981
reactome_RNF_mutants_show_enhanced_WNT_signaling_and_proliferation_Main_Pathway	3.15051	3.21139	4.14006	3.75191	3.60502
reactome_RSK_activation_Main_Pathway	6.35891	5.76283	5.38627	4.04653	4.79815
reactome_Rap1_signalling_Main_Pathway	4.3875	4.10132	4.91619	4.19535	4.55345
reactome_Ras_activation_uopn_Ca2_infux_through_NMDA_receptor_Main_Pathway	3.59359	3.47575	2.52772	3.60859	4.58663
reactome_Receptor_ligand_binding_initiates_the_second_proteolytic_cleavage_of_Notch_receptor_Main_Pathway	4.8377	5.09991	5.63231	4.59139	3.60447
reactome_Recognition_and_association_of_DNA_glycosylase_with_site_containing_an_affected_purine_Main_Pathway	6.04206	5.31768	5.94083	2.76276	1.83021
reactome_Recognition_and_association_of_DNA_glycosylase_with_site_containing_an_affected_pyrimidine_Main_Pathway	12.2012	10.4289	8.56311	4.78282	5.7431
reactome_Recruitment_of_NuMA_to_mitotic_centrosomes_Main_Pathway	8.13869	6.69375	5.61266	4.57055	3.42618
reactome_Recruitment_of_mitotic_centrosome_proteins_and_complexes_Main_Pathway	9.17146	8.15488	7.37278	4.63444	3.97313
reactome_Recruitment_of_repair_and_signaling_proteins_to_double_strand_breaks_Main_Pathway	7.82308	7.69325	8.77996	3.82107	2.7311
reactome_Recycling_of_bile_acids_and_salts_Main_Pathway	4.62079	4.53086	5.6929	5.44845	5.58774
reactome_Recycling_of_eIF2_GDP_Main_Pathway	8.04706	8.28799	7.45756	6.67515	4.51185
reactome_Recycling_pathway_of_L1_Main_Pathway	4.77707	5.04195	5.42019	4.41536	4.93999
reactome_Reduction_of_cytosolic_Ca_levels_Main_Pathway	1.66679	2.03814	2.16369	3.05981	4.60123
reactome_Regulated_proteolysis_of_p75NTR_Main_Pathway	5.46934	5.32051	5.52789	4.50096	4.58295
reactome_Regulation_by_c_FLIP_Main_Pathway	12.5828	10.4271	9.47938	6.23212	6.20987
reactome_Regulation_of_AMPK_activity_via_LKB1_Main_Pathway	5.71876	5.3804	5.52047	4.01522	4.45008
reactome_Regulation_of_APC_C_activators_between_G1_S_and_early_anaphase_Main_Pathway	6.39603	6.71457	6.73926	4.73607	3.90126
reactome_Regulation_of_Commissural_axon_pathfinding_by_Slit_and_Robo_Main_Pathway	0.928208	1.06909	1.09061	3.06685	2.68499
reactome_Regulation_of_Complement_cascade_Main_Pathway	3.69983	3.84698	5.19363	4.70664	4.9995
reactome_Regulation_of_Glucokinase_by_Glucokinase_Regulatory_Protein_Main_Pathway	7.53992	7.71976	6.8392	5.12636	4.35478
reactome_Regulation_of_HSF1_mediated_heat_shock_response_Main_Pathway	9.55352	10.0288	11.7381	4.30553	3.39677
reactome_Regulation_of_IFNA_signaling_Main_Pathway	4.914	4.96505	4.46405	3.5976	4.12658
reactome_Regulation_of_IFNG_signaling_Main_Pathway	9.36976	9.30695	8.92842	5.27571	5.00266
reactome_Regulation_of_IGF_Activity_by_IGFBP_Main_Pathway	1.74615	2.18807	2.84062	3.97176	6.68068
reactome_Regulation_of_KIT_signaling_Main_Pathway	5.71481	6.1279	7.52582	4.81464	5.46462
reactome_Regulation_of_PLK1_Activity_at_G2_M_Transition_Main_Pathway	9.75665	8.9527	8.22597	4.78996	4.10699
reactome_Regulation_of_Rheb_GTPase_activity_by_AMPK_Main_Pathway	4.43675	4.48106	5.3168	4.92515	4.55391
reactome_Regulation_of_actin_dynamics_for_phagocytic_cup_formation_Main_Pathway	7.76917	7.4282	6.69738	5.01367	4.79011
reactome_Regulation_of_activated_PAK_2p34_by_proteasome_mediated_degradation_Main_Pathway	10.858	10.0162	9.0493	5.34764	4.43162
reactome_Regulation_of_cholesterol_biosynthesis_by_SREBP_SREBF__Main_Pathway	9.60947	10.6967	11.8731	4.76776	4.19107
reactome_Regulation_of_gene_expression_by_Hypoxia_inducible_Factor_Main_Pathway	2.86159	3.15088	3.36473	5.42553	5.65186
reactome_Regulation_of_gene_expression_in_endocrine_committed_NEUROG3_progenitor_cells_Main_Pathway	0.345085	0.314174	0.326576	1.08518	2.3005
reactome_Regulation_of_gene_expression_in_late_stage_branching_morphogenesis_pancreatic_bud_precursor_cells_Main_Pathway	1.89523	2.39919	4.2514	2.27191	5.68957
reactome_Regulation_of_innate_immune_responses_to_cytosolic_DNA_Main_Pathway	8.38005	8.72839	8.9673	5.0559	4.85872
reactome_Regulation_of_lipid_metabolism_by_Peroxisome_proliferator_activated_receptor_alpha_PPARalpha__Main_Pathway	4.43078	4.71181	5.46152	3.75413	3.05975
reactome_Regulation_of_ornithine_decarboxylase_ODC__Main_Pathway	10.1224	9.27694	8.55229	5.25335	4.3531
reactome_Regulation_of_pyruvate_dehydrogenase_PDH_complex_Main_Pathway	8.16435	7.09389	6.49951	5.2368	6.83541
reactome_Regulation_of_signaling_by_CBL_Main_Pathway	4.7783	4.99717	4.31959	5.66018	7.09515
reactome_Regulation_of_signaling_by_NODAL_Main_Pathway	4.74381	4.93556	4.07499	4.48898	6.25397
reactome_Regulation_of_the_Fanconi_anemia_Main_Pathway	16.129	14.6157	13.0834	6.64389	5.26511
reactome_Relaxin_receptors_Main_Pathway	5.95501	6.58178	9.35401	3.5785	4.3293
reactome_Release_of_Hh_Np_from_the_secreting_cell_Main_Pathway	1.15955	1.54143	1.53094	2.61684	4.12548
reactome_Release_of_eIF4E_Main_Pathway	6.36921	6.58248	7.46781	6.99304	5.48752
reactome_Removal_of_DNA_patch_containing_abasic_residue_Main_Pathway	16.0094	16.4456	12.4507	5.53517	4.08349
reactome_Removal_of_aminoterminal_propeptides_from_gamma_carboxylated_proteins_Main_Pathway	3.70352	4.31002	6.42359	3.37255	3.81736
reactome_Removal_of_the_Flap_Intermediate_Main_Pathway	14.9784	14.8639	11.7595	6.59581	5.24985
reactome_Removal_of_the_Flap_Intermediate_from_the_C_strand_Main_Pathway	16.887	16.8309	13.4382	6.50275	4.65065
reactome_Repair_synthesis_for_gap_filling_by_DNA_polymerase_in_TC_NER_Main_Pathway	10.8133	10.6268	8.993	6.10122	4.38184
reactome_Repair_synthesis_of_patch_27_30_bases_long_by_DNA_polymerase_Main_Pathway	10.8133	10.6268	8.993	6.10122	4.38184
reactome_Resolution_of_AP_sites_via_the_multiple_nucleotide_patch_replacement_Main_Pathway	10.771	9.7724	7.91612	6.66037	4.78096
reactome_Resolution_of_AP_sites_via_the_single_nucleotide_replacement_Main_Pathway	3.96875	4.51693	4.78488	3.53301	2.68079
reactome_Resolution_of_Sister_Chromatid_Cohesion_Main_Pathway	8.883	8.3923	7.65067	5.41756	3.98411
reactome_Respiratory_electron_transport_Main_Pathway	14.2787	12.7613	10.6854	5.54053	4.51438
reactome_Response_to_elevated_platelet_cytosolic_Ca2__Main_Pathway	2.67782	2.54442	2.32935	5.49249	4.97241
reactome_Retinoid_metabolism_and_transport_Main_Pathway	4.07519	5.05231	6.76229	4.61291	5.68615
reactome_Retrograde_neurotrophin_signalling_Main_Pathway	5.97172	6.85913	7.99601	5.0607	5.65769
reactome_Reuptake_of_GABA_Main_Pathway	2.50028	3.12362	6.4712	5.37752	11.4327
reactome_Rev_mediated_nuclear_export_of_HIV_RNA_Main_Pathway	9.44881	11.125	9.33334	5.67998	4.48634
reactome_Rhesus_glycoproteins_mediate_ammonium_transport__Main_Pathway	5.10013	5.14157	7.60526	5.46623	8.85775
reactome_Rho_GTPase_cycle_Main_Pathway	4.18855	4.37478	4.75592	3.85139	4.24685
reactome_Ribosomal_scanning_and_start_codon_recognition_Main_Pathway	14.4449	14.923	11.9001	5.07441	4.2068
reactome_Role_of_Abl_in_Robo_Slit_signaling_Main_Pathway	4.84434	4.66513	4.73376	4.79803	3.44525
reactome_Role_of_DCC_in_regulating_apoptosis_Main_Pathway	3.29296	3.19358	3.31581	4.81389	6.0733
reactome_Role_of_LAT2_NTAL_LAB_on_calcium_mobilization_Main_Pathway	6.73438	7.75822	8.28178	4.71367	4.76404
reactome_Role_of_phospholipids_in_phagocytosis_Main_Pathway	5.77542	5.69575	5.50165	5.28193	5.90058
reactome_Role_of_second_messengers_in_netrin_1_signaling_Main_Pathway	2.36745	2.49341	2.18331	3.7746	5.60387
reactome_S6K1_mediated_signalling_Main_Pathway	8.67557	8.36063	8.41996	7.61775	5.61985
reactome_S6K1_signalling_Main_Pathway	21.2058	19.642	15.8284	6.63675	5.09734
reactome_SCF_Skp2_mediated_degradation_of_p27_p21_Main_Pathway	10.6008	10.1107	9.56301	5.26583	4.32413
reactome_SCF_beta_TrCP_mediated_degradation_of_Emi1_Main_Pathway	11.3178	10.6926	9.82141	5.52799	4.69809
reactome_SEMA3A_Plexin_repulsion_signaling_by_inhibiting_Integrin_adhesion_Main_Pathway	4.36841	5.58884	5.85517	3.34029	3.7353
reactome_SHC1_events_in_EGFR_signaling_Main_Pathway	3.18494	3.56483	3.54974	3.23235	3.69686
reactome_SHC1_events_in_ERBB2_signaling_Main_Pathway	4.41029	4.52019	4.36625	3.74979	4.88314
reactome_SHC1_events_in_ERBB4_signaling_Main_Pathway	2.55077	2.9214	2.938	3.57033	4.75502
reactome_SHC_activation_Main_Pathway	2.73497	3.09441	3.0866	1.7127	2.14775
reactome_SHC_mediated_cascade_Main_Pathway	3.72985	3.6322	3.46917	3.71546	5.23267
reactome_SHC_mediated_signalling_Main_Pathway	2.86101	3.30723	3.22019	2.45425	2.38969
reactome_SHC_related_events_triggered_by_IGF1R_Main_Pathway	0.438524	0.48464	0.490457	1.18146	3.36005
reactome_SIRT1_negatively_regulates_rRNA_Expression_Main_Pathway	13.4133	13.8297	13.2533	4.09068	3.27717
reactome_SLBP_Dependent_Processing_of_Replication_Dependent_Histone_Pre_mRNAs_Main_Pathway	16.35	15.8336	13.4885	6.57101	5.21982
reactome_SLBP_independent_Processing_of_Histone_Pre_mRNAs_Main_Pathway	17.9425	17.1908	14.5948	6.72183	5.47928
reactome_SMAC_binds_to_IAPs_Main_Pathway	6.59703	6.77528	7.46269	5.66599	3.66434
reactome_SMAC_mediated_dissociation_of_IAP_caspase_complexes_Main_Pathway	6.59703	6.77528	7.46269	5.66599	3.66434
reactome_SMAD2_3_MH2_Domain_Mutants_in_Cancer_Main_Pathway	5.37851	6.15936	9.00659	5.59578	5.0844
reactome_SMAD2_3_Phosphorylation_Motif_Mutants_in_Cancer_Main_Pathway	5.37851	6.15936	9.00659	5.59578	5.0844
reactome_SMAD2_SMAD3_SMAD4_heterotrimer_regulates_transcription_Main_Pathway	4.07816	4.92549	6.54875	3.54613	2.99597
reactome_SOS_mediated_signalling_Main_Pathway	2.1916	2.52617	2.86954	2.31793	1.83417
reactome_SRP_dependent_cotranslational_protein_targeting_to_membrane_Main_Pathway	16.955	17.1581	12.5315	4.97911	4.20322
reactome_STAT6_mediated_induction_of_chemokines_Main_Pathway	3.9848	4.63127	6.39428	3.64102	2.50356
reactome_STING_mediated_induction_of_host_immune_responses_Main_Pathway	4.42888	5.97491	8.30662	4.41868	4.05286
reactome_SUMO_is_conjugated_to_E1_UBA2_SAE1__Main_Pathway	12.1645	11.9742	9.65037	7.48204	4.86833
reactome_SUMO_is_proteolytically_processed_Main_Pathway	6.65422	6.39463	6.04293	6.0211	3.91093
reactome_SUMO_is_transferred_from_E1_to_E2_UBE2I_UBC9__Main_Pathway	10.6232	10.6581	8.86917	6.59365	4.40488
reactome_Scavenging_by_Class_A_Receptors_Main_Pathway	7.20014	6.62352	7.06291	4.33398	4.28799
reactome_Scavenging_by_Class_B_Receptors_Main_Pathway	1.35019	1.4555	2.42987	2.10207	2.36696
reactome_Scavenging_by_Class_F_Receptors_Main_Pathway	7.76273	7.25924	6.03605	3.97711	4.03371
reactome_Scavenging_of_heme_from_plasma_Main_Pathway	2.70241	3.25489	3.82405	4.46426	5.7754
reactome_Sema3A_PAK_dependent_Axon_repulsion_Main_Pathway	4.69167	4.79549	4.37967	3.73114	4.48163
reactome_Sema4D_induced_cell_migration_and_growth_cone_collapse_Main_Pathway	6.20197	6.40057	6.8101	4.56073	3.93404
reactome_Sema4D_mediated_inhibition_of_cell_attachment_and_migration_Main_Pathway	6.02432	8.4679	9.09333	4.32688	4.42276
reactome_Senescence_Associated_Secretory_Phenotype_SASP__Main_Pathway	9.1569	9.91188	10.2104	4.24921	3.69459
reactome_Separation_of_Sister_Chromatids_Main_Pathway	9.17106	8.62425	7.78654	5.27498	4.10852
reactome_Serine_biosynthesis_Main_Pathway	7.17828	6.58446	7.83686	5.3102	6.46831
reactome_Serotonin_Neurotransmitter_Release_Cycle_Main_Pathway	5.71297	6.08558	5.16082	3.77202	4.66416
reactome_Serotonin_and_melatonin_biosynthesis_Main_Pathway	1.83747	2.30168	2.31821	4.37357	5.64214
reactome_Serotonin_receptors_Main_Pathway	1.79406	2.22516	2.80243	3.88234	6.53967
reactome_Sialic_acid_metabolism_Main_Pathway	5.78649	5.88541	6.81098	4.7298	5.18694
reactome_Signal_attenuation_Main_Pathway	2.38941	3.0747	3.75122	3.06545	2.98689
reactome_Signal_regulatory_protein_SIRP_family_interactions_Main_Pathway	7.67005	7.90469	7.26986	4.52963	5.46499
reactome_Signal_transduction_by_L1_Main_Pathway	5.62786	6.26747	6.40623	5.09499	5.3438
reactome_Signaling_by_Activin_Main_Pathway	10.2956	10.6472	9.04256	5.27757	5.26329
reactome_Signaling_by_BMP_Main_Pathway	3.35798	3.15354	2.95436	4.56259	4.65561
reactome_Signaling_by_EGFR_Main_Pathway	1.17475	1.33991	1.70013	3.41364	4.2587
reactome_Signaling_by_ERBB2_Main_Pathway	7.62827	7.55542	7.61821	5.34955	5.31543
reactome_Signaling_by_ERBB4_Main_Pathway	1.7783	2.01967	1.99832	4.60911	7.2903
reactome_Signaling_by_FGFR1_fusion_mutants_Main_Pathway	5.21444	5.26232	4.76348	3.99269	3.7563
reactome_Signaling_by_FGFR3_mutants_Main_Pathway	1.61823	1.87985	1.69509	3.28258	5.83264
reactome_Signaling_by_FGFR_Main_Pathway	8.22997	9.39366	9.25046	5.95142	3.66076
reactome_Signaling_by_FGFR_mutants_Main_Pathway	3.96233	3.69464	3.52555	3.79078	5.00102
reactome_Signaling_by_Hippo_Main_Pathway	4.10304	4.04015	4.67248	4.09003	3.38104
reactome_Signaling_by_Leptin_Main_Pathway	8.8914	9.54189	9.24937	5.57324	5.3359
reactome_Signaling_by_NODAL_Main_Pathway	7.40892	7.97757	7.28694	4.44689	5.23339
reactome_Signaling_by_NOTCH3_Main_Pathway	4.68608	4.4525	4.73953	4.65087	4.41272
reactome_Signaling_by_NOTCH4_Main_Pathway	4.91722	4.7025	5.2451	3.67935	3.87663
reactome_Signaling_by_Robo_receptor_Main_Pathway	5.34852	6.68928	10.3071	3.61605	3.0444
reactome_Signaling_by_SCF_KIT_Main_Pathway	6.90693	7.34717	6.77905	4.03249	4.54164
reactome_Signaling_by_Type_1_Insulin_like_Growth_Factor_1_Receptor_IGF1R__Main_Pathway	0.438524	0.48464	0.490457	1.18146	3.36005
reactome_Signaling_by_Wnt_Main_Pathway	3.15051	3.21139	4.14006	3.75191	3.60502
reactome_Signaling_by_activated_point_mutants_of_FGFR1_Main_Pathway	1.70663	1.93267	1.70935	3.64012	6.68341
reactome_Signaling_by_activated_point_mutants_of_FGFR3_Main_Pathway	2.06159	2.16389	2.22996	3.15786	5.61215
reactome_Signaling_by_constitutively_active_EGFR_Main_Pathway	3.30466	3.74365	3.63702	3.95644	3.97202
reactome_Signalling_to_RAS_Main_Pathway	2.39937	2.8433	2.72401	2.50609	2.93661
reactome_Signalling_to_STAT3_Main_Pathway	1.16429	2.6273	3.59586	2.50697	3.59849
reactome_Signalling_to_p38_via_RIT_and_RIN_Main_Pathway	1.33966	1.77244	1.65797	4.03615	3.97398
reactome_Small_interfering_RNA_siRNA_biogenesis_Main_Pathway	6.62856	6.74213	6.79851	5.23188	4.33694
reactome_Smooth_Muscle_Contraction_Main_Pathway	5.36465	6.65102	6.94839	4.53194	3.91541
reactome_Sodium_Calcium_exchangers_Main_Pathway	1.54282	2.08645	2.12757	4.09698	5.58107
reactome_Sodium_Proton_exchangers_Main_Pathway	5.37076	5.27956	5.50637	4.33015	4.99126
reactome_Sodium_coupled_sulphate_di_and_tri_carboxylate_transporters_Main_Pathway	2.74259	3.07334	3.78315	5.8038	10.3711
reactome_Sperm_Motility_And_Taxes_Main_Pathway	8.31213	9.82255	8.93707	5.817	6.62419
reactome_Sperm_Oocyte_Membrane_Binding_Main_Pathway	5.06446	6.62665	8.95681	6.04961	6.78801
reactome_Sphingolipid_de_novo_biosynthesis_Main_Pathway	6.30117	7.07645	6.31076	5.95377	5.31284
reactome_Spry_regulation_of_FGF_signaling_Main_Pathway	11.3134	11.0524	8.99781	6.88255	4.29769
reactome_Stabilization_of_p53_Main_Pathway	15.9659	12.846	15.8106	5.57336	3.6813
reactome_Striated_Muscle_Contraction_Main_Pathway	4.50317	5.10901	5.08942	4.34972	5.90491
reactome_Sulfide_oxidation_to_sulfate_Main_Pathway	7.24604	7.04354	6.87381	3.36115	2.1087
reactome_Sulfur_amino_acid_metabolism_Main_Pathway	8.15013	6.28985	4.82016	4.658	5.46538
reactome_Switching_of_origins_to_a_post_replicative_state_Main_Pathway	11.8751	18.2948	19.1716	4.3291	3.35625
reactome_Synthesis_of_12_eicosatetraenoic_acid_derivatives_Main_Pathway	4.81651	7.1164	17.2939	6.16794	4.22481
reactome_Synthesis_of_15_eicosatetraenoic_acid_derivatives_Main_Pathway	5.13719	7.62822	18.8467	6.61378	3.25616
reactome_Synthesis_of_16_20_hydroxyeicosatetraenoic_acids_HETE__Main_Pathway	2.1155	2.36442	2.15352	5.17976	6.4754
reactome_Synthesis_of_5_eicosatetraenoic_acids_Main_Pathway	5.43293	6.79283	14.3409	6.41021	6.17531
reactome_Synthesis_of_Dolichyl_phosphate_Main_Pathway	13.9257	12.1933	8.21541	5.46935	4.84703
reactome_Synthesis_of_GDP_mannose_Main_Pathway	15.5773	13.4849	9.58409	5.49467	5.42757
reactome_Synthesis_of_IP2_IP_and_Ins_in_the_cytosol_Main_Pathway	3.48685	3.44213	3.4986	4.98519	4.13141
reactome_Synthesis_of_IP3_and_IP4_in_the_cytosol_Main_Pathway	4.07315	4.1685	4.19102	4.07458	4.44563
reactome_Synthesis_of_IPs_in_the_nucleus_Main_Pathway	1.11695	1.60866	1.91272	2.34663	1.60211
reactome_Synthesis_of_Ketone_Bodies_Main_Pathway	6.01685	8.26002	9.32825	4.94304	4.52104
reactome_Synthesis_of_Leukotrienes_LT_and_Eoxins_EX__Main_Pathway	3.34996	3.2757	3.51809	6.08177	7.48875
reactome_Synthesis_of_Lipoxins_LX__Main_Pathway	3.01494	3.07609	4.22238	6.25355	6.11922
reactome_Synthesis_of_PA_Main_Pathway	3.70125	3.59129	4.19248	4.20752	4.47684
reactome_Synthesis_of_PC_Main_Pathway	5.3637	4.80936	4.76055	4.6655	4.80381
reactome_Synthesis_of_PE_Main_Pathway	2.11462	2.39578	2.78859	4.28976	4.91124
reactome_Synthesis_of_PG_Main_Pathway	7.17529	7.51025	7.7904	6.24635	5.24118
reactome_Synthesis_of_PIPs_at_the_ER_membrane_Main_Pathway	12.1574	7.95756	8.32131	10.9901	4.82705
reactome_Synthesis_of_PIPs_at_the_Golgi_membrane_Main_Pathway	5.74086	4.47855	4.41044	5.83595	4.03595
reactome_Synthesis_of_PIPs_at_the_early_endosome_membrane_Main_Pathway	6.57642	5.26134	5.49939	5.77842	4.11503
reactome_Synthesis_of_PIPs_at_the_late_endosome_membrane_Main_Pathway	5.48108	4.46148	5.11153	3.9444	3.4461
reactome_Synthesis_of_PIPs_at_the_plasma_membrane_Main_Pathway	5.67656	6.26926	7.911	5.76785	4.9732
reactome_Synthesis_of_Prostaglandins_PG_and_Thromboxanes_TX__Main_Pathway	2.81947	2.98246	3.36132	5.53775	5.79045
reactome_Synthesis_of_UDP_N_acetyl_glucosamine_Main_Pathway	2.937	2.93303	3.67785	5.67958	4.65571
reactome_Synthesis_of_bile_acids_and_bile_salts_Main_Pathway	3.44917	3.19235	4.15735	3.77995	5.05872
reactome_Synthesis_of_bile_acids_and_bile_salts_via_24_hydroxycholesterol_Main_Pathway	5.49492	4.33739	4.26826	7.144	6.31629
reactome_Synthesis_of_bile_acids_and_bile_salts_via_27_hydroxycholesterol_Main_Pathway	3.30244	3.2276	4.36588	6.26755	5.65464
reactome_Synthesis_of_bile_acids_and_bile_salts_via_7alpha_hydroxycholesterol_Main_Pathway	4.08065	3.78431	4.435	6.06768	5.49064
reactome_Synthesis_of_dolichyl_phosphate_mannose_Main_Pathway	15.4239	14.9894	13.0944	6.94478	6.88789
reactome_Synthesis_of_epoxy_EET_and_dihydroxyeicosatrienoic_acids_DHET__Main_Pathway	2.95346	3.37382	4.5177	6.06606	7.08126
reactome_Synthesis_of_glycosylphosphatidylinositol_GPI__Main_Pathway	11.7979	11.4332	10.6736	5.73279	3.34724
reactome_Synthesis_of_pyrophosphates_in_the_cytosol_Main_Pathway	5.05581	5.10117	6.30242	3.3879	2.63028
reactome_Synthesis_of_very_long_chain_fatty_acyl_CoAs_Main_Pathway	4.0184	3.85401	3.57687	3.92936	4.0416
reactome_Synthesis_secretion_and_deacylation_of_Ghrelin_Main_Pathway	5.00594	4.17925	4.07087	4.53272	4.24643
reactome_Synthesis_secretion_and_inactivation_of_Glucagon_like_Peptide_1_GLP_1__Main_Pathway	4.81118	3.96892	3.8961	4.56009	4.9152
reactome_Synthesis_secretion_and_inactivation_of_Glucose_dependent_Insulinotropic_Polypeptide_GIP__Main_Pathway	7.0139	5.62551	5.39562	4.42519	4.50151
reactome_TAK1_activates_NFkB_by_phosphorylation_and_activation_of_IKKs_complex_Main_Pathway	8.22167	8.33635	9.23338	4.53394	4.5409
reactome_TCF_dependent_signaling_in_response_to_WNT_Main_Pathway	2.96692	3.12784	3.12486	3.00885	3.92036
reactome_TGFBR1_KD_Mutants_in_Cancer_Main_Pathway	3.37301	4.35523	6.59115	5.94941	4.96633
reactome_TGFBR2_Kinase_Domain_Mutants_in_Cancer_Main_Pathway	3.37301	4.35523	6.59115	5.94941	4.96633
reactome_TGF_beta_receptor_signaling_activates_SMADs_Main_Pathway	6.22668	7.74116	9.66926	4.87325	4.43143
reactome_TGF_beta_receptor_signaling_in_EMT_epithelial_to_mesenchymal_transition__Main_Pathway	5.55203	6.04639	7.2384	4.81616	4.01331
reactome_TRAF3_dependent_IRF_activation_Main_Pathway	5.0137	5.5614	5.72468	3.79143	2.97941
reactome_TRAF6_Mediated_Induction_of_proinflammatory_cytokines_Main_Pathway	10.3597	10.891	11.6643	4.97168	3.18098
reactome_TRAF6_mediated_IRF7_activation_in_TLR7_8_or_9_signaling_Main_Pathway	5.23024	5.23091	6.27427	3.96685	2.59597
reactome_TRAF6_mediated_NF_kB_activation_Main_Pathway	9.50691	9.54357	9.75966	4.66257	4.45846
reactome_TRAF6_mediated_induction_of_TAK1_complex_Main_Pathway	6.97831	7.40441	8.08872	4.54605	3.51354
reactome_TRAIL_signaling_Main_Pathway	13.5683	11.6935	12.2104	8.50775	6.58614
reactome_TRIF_mediated_programmed_cell_death_Main_Pathway	14.2958	11.4156	10.7705	7.35473	8.81582
reactome_TRP_channels_Main_Pathway	1.89346	2.09937	2.1858	3.75003	4.78423
reactome_TWIK_related_potassium_channel_TREK__Main_Pathway	4.99246	5.6801	5.32407	3.13833	5.00318
reactome_Tachykinin_receptors_bind_tachykinins_Main_Pathway	1.67845	2.70819	2.28705	3.60875	5.09363
reactome_Tat_mediated_HIV_elongation_arrest_and_recovery_Main_Pathway	12.1248	11.2692	8.51121	4.75344	3.62633
reactome_Tat_mediated_elongation_of_the_HIV_1_transcript_Main_Pathway	12.3426	11.5011	8.7883	4.82859	3.72829
reactome_Telomere_C_strand_Lagging_Strand_Synthesis_Main_Pathway	12.6874	12.3721	9.71572	6.74371	4.89216
reactome_Telomere_C_strand_synthesis_initiation_Main_Pathway	7.33528	7.44777	5.86843	5.9032	5.29492
reactome_Telomere_Extension_By_Telomerase_Main_Pathway	11.4596	11.8137	9.74915	4.43811	4.65068
reactome_Terminal_pathway_of_complement_Main_Pathway	2.08089	2.60884	3.32248	5.76882	6.1832
reactome_Termination_of_O_glycan_biosynthesis_Main_Pathway	3.25289	4.20389	5.46844	5.15686	5.73392
reactome_The_AIM2_inflammasome_Main_Pathway	2.94199	3.41926	3.86673	5.19501	6.95476
reactome_The_NLRP1_inflammasome_Main_Pathway	5.73149	7.18157	13.8396	5.91792	5.31863
reactome_The_NLRP3_inflammasome_Main_Pathway	5.21527	5.10603	5.35008	5.90726	7.04627
reactome_The_activation_of_arylsulfatases_Main_Pathway	4.40069	3.78726	3.75568	5.39014	4.48185
reactome_The_canonical_retinoid_cycle_in_rods_twilight_vision__Main_Pathway	4.01481	4.78372	4.68219	5.5034	6.47413
reactome_The_fatty_acid_cycling_model_Main_Pathway	4.20458	5.58852	6.17008	5.7764	5.62277
reactome_The_proton_buffering_model_Main_Pathway	4.20458	5.58852	6.17008	5.7764	5.62277
reactome_The_retinoid_cycle_in_cones_daylight_vision__Main_Pathway	1.35529	2.01053	2.29246	3.82348	4.66595
reactome_Thrombin_signalling_through_proteinase_activated_receptors_PARs__Main_Pathway	3.52249	3.86722	3.95929	4.50486	5.11884
reactome_Thromboxane_signalling_through_TP_receptor_Main_Pathway	2.76536	3.00764	2.93444	3.91864	5.10266
reactome_Thyroxine_biosynthesis_Main_Pathway	2.27356	3.09189	3.44449	5.3366	9.20963
reactome_Tie2_Signaling_Main_Pathway	5.87297	6.39387	5.47526	3.9135	3.74095
reactome_Toll_Like_Receptor_4_TLR4_Cascade_Main_Pathway	5.11505	5.24244	6.3114	8.28925	8.39816
reactome_Toll_Like_Receptor_9_TLR9_Cascade_Main_Pathway	2.10123	2.6353	2.66192	3.3015	2.79954
reactome_Toll_Like_Receptor_TLR6_TLR2_Cascade_Main_Pathway	2.46643	3.53512	4.63178	8.10184	6.60543
reactome_Toxicity_of_botulinum_toxin_type_A_BoNT_A__Main_Pathway	1.64482	1.6628	1.4021	3.80427	8.11616
reactome_Toxicity_of_botulinum_toxin_type_B_BoNT_B__Main_Pathway	9.35368	14.6025	13.2695	2.80699	2.24387
reactome_Toxicity_of_botulinum_toxin_type_C_BoNT_C__Main_Pathway	1.73036	2.34464	3.38274	2.62197	2.66999
reactome_Toxicity_of_botulinum_toxin_type_D_BoNT_D__Main_Pathway	6.70838	9.92921	8.73805	3.93744	6.56821
reactome_Toxicity_of_botulinum_toxin_type_E_BoNT_E__Main_Pathway	1.80913	1.83488	1.48172	4.13913	8.07545
reactome_Toxicity_of_botulinum_toxin_type_F_BoNT_F__Main_Pathway	6.70838	9.92921	8.73805	3.93744	6.56821
reactome_Toxicity_of_botulinum_toxin_type_G_BoNT_G__Main_Pathway	9.71183	15.0285	13.4695	3.62138	2.52468
reactome_Trafficking_and_processing_of_endosomal_TLR_Main_Pathway	4.80601	5.6227	6.51888	4.65562	4.98893
reactome_Trafficking_of_AMPA_receptors_Main_Pathway	3.77752	3.73327	4.49372	3.94021	4.89813
reactome_Trafficking_of_GluR2_containing_AMPA_receptors_Main_Pathway	5.10912	7.35459	9.67043	3.71322	3.43122
reactome_Transcription_coupled_NER_TC_NER__Main_Pathway	16.4609	14.1232	9.64877	4.7581	3.61941
reactome_Transcription_of_the_HIV_genome_Main_Pathway	11.3584	10.2377	8.5129	5.05685	4.11443
reactome_Transcriptional_activation_of_mitochondrial_biogenesis_Main_Pathway	6.04414	5.82408	5.54775	4.05287	3.36314
reactome_Transcriptional_regulation_of_pluripotent_stem_cells_Main_Pathway	1.87376	2.6127	2.6762	4.5461	5.61825
reactome_Transcriptional_regulation_of_white_adipocyte_differentiation_Main_Pathway	6.76659	6.48214	6.31181	4.66043	4.5886
reactome_Transferrin_endocytosis_and_recycling_Main_Pathway	9.85555	9.06441	8.29553	5.03632	6.12355
reactome_Translation_initiation_complex_formation_Main_Pathway	14.3452	14.8274	11.8202	5.04805	4.16772
reactome_Translocation_of_GLUT4_to_the_plasma_membrane_Main_Pathway	7.21004	6.97999	6.68418	5.0975	4.87409
reactome_Translocation_of_ZAP_70_to_Immunological_synapse_Main_Pathway	2.85468	3.38313	4.52835	5.60242	7.52592
reactome_Transport_and_synthesis_of_PAPS_Main_Pathway	6.36047	6.11434	6.40954	5.25403	5.33716
reactome_Transport_of_Mature_mRNA_Derived_from_an_Intronless_Transcript_Main_Pathway	10.0897	10.1311	8.64217	5.05748	4.10578
reactome_Transport_of_Mature_mRNA_derived_from_an_Intron_Containing_Transcript_Main_Pathway	10.5122	10.4159	8.52956	5.12724	4.26835
reactome_Transport_of_Ribonucleoproteins_into_the_Host_Nucleus_Main_Pathway	8.41618	8.82036	8.04521	5.3514	4.30147
reactome_Transport_of_fatty_acids_Main_Pathway	2.71215	3.3416	2.89448	3.70152	4.21391
reactome_Transport_of_glucose_and_other_sugars_bile_salts_and_organic_acids_metal_ions_and_amine_compounds_Main_Pathway	5.1556	4.75556	4.50509	5.09022	6.06316
reactome_Transport_of_inorganic_cations_anions_and_amino_acids_oligopeptides_Main_Pathway	2.07051	1.85711	1.93398	3.78453	6.36224
reactome_Transport_of_nucleosides_and_free_purine_and_pyrimidine_bases_across_the_plasma_membrane_Main_Pathway	3.46744	4.33112	4.14781	6.76922	8.22655
reactome_Transport_of_nucleotide_sugars_Main_Pathway	4.75329	4.2074	4.9256	4.86782	4.01024
reactome_Transport_of_organic_anions_Main_Pathway	2.05527	2.58569	2.72243	3.96292	5.23727
reactome_Transport_of_the_SLBP_Dependant_Mature_mRNA_Main_Pathway	9.54051	9.93764	8.6313	5.21106	4.18167
reactome_Transport_of_the_SLBP_independent_Mature_mRNA_Main_Pathway	9.80919	10.1633	8.81341	5.21097	4.228
reactome_Transport_of_vitamins_nucleosides_and_related_molecules_Main_Pathway	8.18504	6.08646	4.48941	3.54557	2.45618
reactome_Triglyceride_Biosynthesis_Main_Pathway	4.32998	3.66485	4.30043	3.34745	3.17501
reactome_Tristetraprolin_TTP_destabilizes_mRNA_Main_Pathway	11.4872	10.7385	9.80731	4.8868	4.04445
reactome_Tryptophan_catabolism_Main_Pathway	5.20658	5.25669	6.8173	5.66056	5.09997
reactome_Type_II_Na_Pi_cotransporters_Main_Pathway	4.11206	5.33724	8.61313	4.04722	7.50922
reactome_Type_I_hemidesmosome_assembly_Main_Pathway	2.87359	2.60446	2.67637	3.49561	5.56463
reactome_U12_Dependent_Splicing_Main_Pathway	12.8816	12.0226	9.20987	4.89601	4.01537
reactome_Ubiquinol_biosynthesis_Main_Pathway	8.23963	8.47103	7.48232	5.79179	4.53921
reactome_Ubiquitin_Mediated_Degradation_of_Phosphorylated_Cdc25A_Main_Pathway	11.1208	10.2197	9.37747	5.30338	4.40487
reactome_Ubiquitin_dependent_degradation_of_Cyclin_D1_Main_Pathway	10.597	9.79185	8.82279	5.2024	4.33122
reactome_Unblocking_of_NMDA_receptor_glutamate_binding_and_activation_Main_Pathway	3.11706	2.87508	2.19742	3.17364	4.5388
reactome_Unwinding_of_DNA_Main_Pathway	13.5812	16.5648	14.6193	6.22448	4.22407
reactome_Uptake_and_function_of_anthrax_toxins_Main_Pathway	10.6224	9.89098	9.71976	5.56589	5.29651
reactome_Urea_cycle_Main_Pathway	5.32102	5.18761	5.35899	8.51734	6.89373
reactome_VEGFA_VEGFR2_Pathway_Main_Pathway	5.57185	5.48735	5.40373	4.71449	4.29916
reactome_VEGFR2_mediated_cell_proliferation_Main_Pathway	6.14989	5.46741	5.57649	4.32787	4.41043
reactome_VEGFR2_mediated_vascular_permeability_Main_Pathway	6.73537	7.34252	7.82974	4.99679	5.24814
reactome_VEGF_binds_to_VEGFR_leading_to_receptor_dimerization_Main_Pathway	1.57635	1.87859	1.75568	4.52717	7.77735
reactome_VEGF_ligand_receptor_interactions_Main_Pathway	5.00083	4.91999	4.6302	3.73853	4.2767
reactome_Vasopressin_like_receptors_Main_Pathway	1.90994	2.09703	2.53574	5.98525	7.98986
reactome_Vasopressin_regulates_renal_water_homeostasis_via_Aquaporins_Main_Pathway	2.90174	2.84801	2.86843	4.06324	4.97648
reactome_Vif_mediated_degradation_of_APOBEC3G_Main_Pathway	11.0011	10.1457	9.06352	5.40627	4.53479
reactome_Viral_Messenger_RNA_Synthesis_Main_Pathway	14.9745	12.8678	8.93054	4.89088	3.67612
reactome_Viral_mRNA_Translation_Main_Pathway	17.6036	18.37	13.0694	4.94373	4.167
reactome_Vitamin_B1_thiamin_metabolism_Main_Pathway	1.88142	2.26385	2.25774	4.66259	3.94754
reactome_Vitamin_B2_riboflavin_metabolism_Main_Pathway	4.23425	4.63022	5.32533	6.0807	5.28335
reactome_Vitamin_B5_pantothenate_metabolism_Main_Pathway	8.09288	5.67028	3.79264	3.1789	2.87518
reactome_Vitamin_C_ascorbate_metabolism_Main_Pathway	2.26629	3.60733	6.21486	3.24717	2.43077
reactome_Vitamin_D_calciferol_metabolism_Main_Pathway	1.46788	1.79871	1.94278	4.662	5.21591
reactome_Vitamins_B6_activation_to_pyridoxal_phosphate_Main_Pathway	14.7517	14.0335	16.4298	5.63927	5.13193
reactome_Vitamins_Main_Pathway	1.74891	1.68835	1.74528	2.89022	4.47944
reactome_Voltage_gated_Potassium_channels_Main_Pathway	1.8085	2.30555	2.27851	3.58034	5.51109
reactome_Vpr_mediated_induction_of_apoptosis_by_mitochondrial_outer_membrane_permeabilization_Main_Pathway	12.8599	11.37	4.94906	4.66642	4.408
reactome_Vpr_mediated_nuclear_import_of_PICs_Main_Pathway	7.60767	8.14121	7.06194	5.23609	4.21708
reactome_Vpu_mediated_degradation_of_CD4_Main_Pathway	10.5464	9.7883	8.83242	5.48858	4.70187
reactome_WNT5A_dependent_internalization_of_FZD2_FZD5_and_ROR2_Main_Pathway	6.50317	8.20634	9.1876	4.43666	5.18127
reactome_WNT5A_dependent_internalization_of_FZD4_Main_Pathway	7.89087	9.77721	10.5308	4.13876	3.70642
reactome_WNT_ligand_biogenesis_and_trafficking_Main_Pathway	1.98491	2.37512	2.3113	4.11292	5.61684
reactome_WNT_mediated_activation_of_DVL_Main_Pathway	6.38529	5.88117	5.21614	3.08745	3.18963
reactome_XAV939_inhibits_tankyrase_stabilizing_AXIN_Main_Pathway	4.02709	3.90571	4.66245	3.87808	3.69776
reactome_XBP1_S_activates_chaperone_genes_Main_Pathway	7.30579	6.69092	6.15181	4.17123	3.26351
reactome_Xenobiotics_Main_Pathway	3.12176	3.55327	5.06804	6.25305	8.20206
reactome_Zinc_efflux_and_compartmentalization_by_the_SLC30_family_Main_Pathway	10.768	11.5012	11.6845	5.73262	6.16028
reactome_Zinc_influx_into_cells_by_the_SLC39_gene_family_Main_Pathway	5.64674	5.33821	7.01902	3.6126	2.97995
reactome_activated_TAK1_mediates_p38_MAPK_activation_Main_Pathway	10.0722	7.79186	7.36208	4.65096	6.60193
reactome_alpha_linolenic_acid_ALA_metabolism_Main_Pathway	3.57316	3.84121	4.48428	4.16208	3.1447
reactome_betaKlotho_mediated_ligand_binding_Main_Pathway	6.70729	6.9975	7.89405	5.3567	7.02947
reactome_binding_of_TCF_LEF_CTNNB1_to_target_gene_promoters_Main_Pathway	1.1359	1.27803	1.13483	2.24051	3.92117
reactome_cGMP_effects_Main_Pathway	2.20151	1.99459	1.88921	3.21166	4.73788
reactome_cell_division_Main_Pathway	12.27	10.2594	10.381	6.76501	5.97445
reactome_degradation_of_AXIN_Main_Pathway	10.1483	9.36839	8.4566	5.07122	4.26544
reactome_degradation_of_DVL_Main_Pathway	10.1645	9.44033	8.49208	5.12771	4.29466
reactome_disassembly_of_the_destruction_complex_and_recruitment_of_AXIN_to_the_membrane_Main_Pathway	4.50482	4.45351	4.26108	4.07757	3.67669
reactome_eNOS_activation_Main_Pathway	3.33839	3.5258	3.69349	4.17535	3.58553
reactome_formation_of_the_beta_catenin_TCF_transactivating_complex_Main_Pathway	10.5382	11.2464	11.0894	3.86576	3.71038
reactome_mRNA_3_end_processing_Main_Pathway	12.7971	12.0227	9.46212	4.78337	4.2152
reactome_mRNA_Capping_Main_Pathway	15.8904	14.8564	11.0061	5.05451	3.87739
reactome_mRNA_decay_by_3_to_5_exoribonuclease_Main_Pathway	15.5539	13.6195	10.7577	5.29723	4.00216
reactome_mRNA_decay_by_5_to_3_exoribonuclease_Main_Pathway	7.18314	6.93254	6.868	4.24724	3.176
reactome_mTOR_signalling_Main_Pathway	6.23213	5.79207	6.94864	7.47446	5.77688
reactome_misspliced_LRP5_mutants_have_enhanced_beta_catenin_dependent_signaling_Main_Pathway	3.15051	3.21139	4.14006	3.75191	3.60502
reactome_mitochondrial_fatty_acid_beta_oxidation_of_unsaturated_fatty_acids_Main_Pathway	12.5248	9.33075	10.2975	5.18342	3.81848
reactome_negative_regulation_of_TCF_dependent_signaling_by_DVL_interacting_proteins_Main_Pathway	4.92953	5.04399	5.65597	3.17168	2.54087
reactome_negative_regulation_of_TCF_dependent_signaling_by_WNT_ligand_antagonists_Main_Pathway	2.82935	3.10192	3.89084	3.03418	3.81714
reactome_p130Cas_linkage_to_MAPK_signaling_for_integrins_Main_Pathway	3.65008	3.76111	4.98386	5.03266	5.22388
reactome_p38MAPK_events_Main_Pathway	6.09618	5.5254	6.06045	4.14932	3.68397
reactome_p53_Dependent_G1_DNA_Damage_Response_Main_Pathway	5.47607	7.9737	10.5453	4.6854	4.02797
reactome_p75NTR_negatively_regulates_cell_cycle_via_SC1_Main_Pathway	7.13574	7.65017	8.4013	5.97538	6.0647
reactome_p75NTR_recruits_signalling_complexes_Main_Pathway	7.83568	7.89314	9.2576	5.2004	4.32727
reactome_pre_mRNA_splicing_Main_Pathway	11.747	10.9518	8.96471	4.81905	4.04592
reactome_regulation_of_FZD_by_ubiquitination_Main_Pathway	5.66313	5.78145	5.91711	4.11997	5.2335
reactome_repression_of_WNT_target_genes_Main_Pathway	4.6714	4.96928	5.29221	4.05525	4.62421
reactome_snRNP_Assembly_Main_Pathway	10.9646	10.6492	8.99679	5.84194	4.5761
reactome_temp_Immunoregulatory_interactions_between_a_Lymphoid_and_a_non-Lymphoid_cell	3.77564	4.08156	4.62507	5.42862	7.45167
reactome_temp_Nuclear_Receptor_transcription_pathway	4.05446	4.19197	4.9444	3.91836	4.87971
reactome_temp_Post-translational_modification_synthesis_of_GPI-anchored_proteins	4.87952	5.02303	4.9868	5.18962	6.35871
AHR_Pathway	9.46463	8.66699	9.45612	4.7256	3.50851
AHR_Pathway_C-myc_expression_via_RELA	4.51957	4.83895	5.83571	4.00174	3.3161
AHR_Pathway_CYP1A1_CYP1B1_CYP1A2_AHRR_gene_expression_via_POLR2B	22.8035	16.1942	11.0227	5.12941	3.37303
AHR_Pathway_Cath_D_expression_via_SP1	4.56315	5.01953	6.211	3.9589	3.27373
AHR_Pathway_PS2_Gene_expression_via_ESR1	4.21511	4.51248	5.92376	3.97109	3.35854
ATM_Pathway	9.75405	9.2352	9.87683	5.12372	4.48888
ATM_Pathway_Apoptosis	12.874	10.4553	11.7801	4.00505	3.31255
ATM_Pathway_Apoptosis_and_Senescence	8.13596	7.63848	9.23074	4.4468	2.85141
ATM_Pathway_Cell_Cycle_Checkpoint_Control	14.6172	12.64	15.7595	3.4415	2.67724
ATM_Pathway_Cell_Survival	11.3748	11.19	12.5216	4.39181	3.89671
ATM_Pathway_Checkpoint_Activation	22.6529	19.7334	18.4865	4.61412	5.32238
ATM_Pathway_DNA_repair	9.29947	8.59796	9.99208	4.91021	4.08898
ATM_Pathway_G2-Mitosis_progression	7.07342	6.76971	8.12376	4.81707	4.29543
ATM_Pathway_G2_M_Checkpoint_Arrest	7.07342	6.76971	8.12376	4.81707	4.29543
ATM_Pathway_NF-kB_Pathway	10.4233	9.24121	11.7239	3.00479	2.22485
ATM_Pathway_Repair_and_Recombination	23.9948	20.9801	21.0378	6.18709	4.72471
ATM_Pathway_S-phase_arrest	20.9835	16.1376	15.4207	5.68128	4.10927
ATM_Pathway_S-phase_progression	7.66035	7.38968	8.12491	4.38262	3.57227
ATM_Pathway_Synaptic_Vesicle_Transport	10.0111	8.78718	10.712	2.93125	3.30729
Akt_Signaling_Pathway	3.37157	3.68715	4.12601	4.45152	5.5093
Akt_Signaling_Pathway_AR_mediated_apoptosis	5.48584	5.63253	6.00796	4.55879	4.90991
Akt_Signaling_Pathway_Acetylation_of_proteins	5.45155	5.64929	5.96553	4.38271	4.78573
Akt_Signaling_Pathway_Aggregation_and_Neurodegeneration	4.84936	5.07534	5.42881	4.23698	4.40319
Akt_Signaling_Pathway_Apoptosis	5.55777	5.74754	6.08009	4.79456	4.84101
Akt_Signaling_Pathway_Blocks_Apoptosis	6.46685	6.6495	6.96358	4.78897	5.02352
Akt_Signaling_Pathway_Blood_cell_differentiation	5.80492	5.96727	6.47735	4.68484	5.21527
Akt_Signaling_Pathway_Cell_Cycle	1.94673	2.86953	3.76872	2.20728	1.94726
Akt_Signaling_Pathway_Cell_Cycle_Progression	5.83464	6.16926	7.18287	4.55221	4.92774
Akt_Signaling_Pathway_Cell_Survival	6.29377	6.90289	7.7407	4.36142	4.32891
Akt_Signaling_Pathway_ERK_mediated_apoptosis	5.48756	5.65493	6.01998	4.49013	4.80302
Akt_Signaling_Pathway_Elevation_of_Glucose_Import	5.69877	5.89193	6.15634	4.58127	5.09435
[truncated: 1,122 more rows]

## Sheet: NPII
Path name	H3K4me3	H3K9ac	H3K27ac	H3K9me3	H3K27me3
125-dihydroxyvitamin_Dsub3sub_biosynthesis	0.37589	0.636846	0.730111	0.881069	0.717225
1D-imyoi-inositol_hexakisphosphate_biosynthesis_II_mammalian	0.799023	0.861989	1.0861	0.869489	0.831201
1D-imyoi-inositol_hexakisphosphate_biosynthesis_V_from_Ins134P3	1.50085	1.60591	0.984017	0.558334	0.50359
2-amino-3-carboxymuconate_semialdehyde_degradation_to_glutaryl-CoA	1.31322	1.3757	2.10241	1.58674	1.95874
2-deoxy-alpha-D-ribose_1-phosphate_degradation	1.10288	1.20691	1.55225	1.19427	1.3512
2-oxobutanoate_degradation	1.19783	1.12609	1.08751	1.59663	1.56858
2-oxoglutarate_decarboxylation_to_succinyl-CoA	1.32316	1.10381	0.889836	2.10017	2.31437
2-oxoisovalerate_decarboxylation_to_isobutanoyl-CoA	0.824612	0.803767	0.76932	1.51413	1.58735
3-phosphoinositide_biosynthesis	0.995721	1.11045	1.2039	1.23669	1.19269
3-phosphoinositide_degradation	0.615258	0.694208	0.843525	0.999165	0.971721
4-aminobutyrate_degradation	0.580231	0.983316	1.27706	1.3037	1.44096
4-hydroxy-2-nonenal_detoxification	1.72082	1.79123	1.26448	0.739797	0.967465
4-hydroxybenzoate_biosynthesis	0.656504	1.1813	0.705732	0.531147	0.503775
4-hydroxyproline_degradation	2.72975	3.2557	2.06594	1.25504	1.37634
5-aminoimidazole_ribonucleotide_biosynthesis	1.98877	1.97435	1.77101	1.44973	1.27265
7-3-amino-3-carboxypropyl-wyosine_biosynthesis	0.973009	0.686111	0.594486	0.961573	0.778217
C20_prostanoid_biosynthesis	1.18044	1.41705	1.21864	0.969029	1.03983
CDP-diacylglycerol_biosynthesis	0.659379	0.735533	0.819131	0.870703	0.865177
CMP-iNi-acetylneuraminate_biosynthesis_I_eukaryotes	2.3652	2.09276	2.52657	1.45836	1.45877
CMP_phosphorylation	1.41926	1.16056	1.17075	1.05562	1.25667
D-galactose_degradation_V_Leloir_pathway	0.796589	0.948596	1.14542	1.06172	1.01772
D-glucuronate_degradation	0.280496	0.302956	0.31163	0.504888	0.483225
D-imyoi-inositol-5-phosphate_metabolism	0.633709	0.77479	0.855645	0.9632	1.00483
D-imyoi-inositol_134-trisphosphate_biosynthesis	0.750659	0.798757	1.02668	0.91262	0.876342
D-imyoi-inositol_145-trisphosphate_biosynthesis	1.01586	1.14148	1.15703	1.0557	1.04603
D-imyoi-inositol_145-trisphosphate_degradation	0.581047	0.664085	1.03332	1.00361	1.01005
D-imyoi-inositol_1456-tetrakisphosphate_biosynthesis	1.35191	1.56038	1.76031	0.752915	0.729781
D-imyoi-inositol_3456-tetrakisphosphate_biosynthesis	1.92076	2.10778	1.46498	0.657345	0.544227
D-mannose_degradation	1.69651	1.6619	2.07363	2.42276	2.23345
GABA_shunt	0.480848	0.944853	1.10191	0.727893	0.654553
GDP-L-fucose_biosynthesis_II_from_L-fucose	0.785524	0.626975	0.529143	1.49397	1.15625
GDP-L-fucose_biosynthesis_I_from_GDP-D-mannose	0.352306	0.353919	0.402266	0.26077	0.214646
GDP-glucose_biosynthesis_II	0.982269	0.975438	0.97239	0.807443	0.66731
GDP-mannose_biosynthesis	1.08601	0.875208	0.877666	1.22411	1.13802
L-carnitine_biosynthesis	2.11864	2.22262	1.5406	0.747847	0.688478
L-cysteine_degradation_I	2.97582	3.14823	1.59334	0.914584	1.3279
L-cysteine_degradation_II	2.8942	3.14477	1.89571	0.997811	1.42029
L-dopachrome_biosynthesis	1.42729	1.40578	0.787081	0.702138	0.789864
L-glutamine_tRNA_biosynthesis	0.682802	0.602764	0.572177	0.665562	0.614076
L-kynurenine_degradation	1.47518	1.77284	1.71318	1.27767	1.36542
L-serine_degradation	1.78117	1.47281	1.70674	2.48167	2.30889
NADH_repair	0.0442514	0.0460049	0.0743952	0.141739	0.179284
NAD_biosynthesis_from_2-amino-3-carboxymuconate_semialdehyde	2.19424	1.69157	1.54836	1.33168	1.29135
NAD_ide_novoi_biosynthesis	1.90452	1.75479	1.57168	1.23537	1.20818
NAD_phosphorylation_and_dephosphorylation	0.276491	0.261991	0.255744	0.999427	0.668669
NAD_salvage	0.897362	0.752907	0.703236	0.939323	0.988096
PRPP_biosynthesis	0.380334	0.454758	0.455725	1.06776	1.3134
Rapoport-Luebering_glycolytic_shunt	0.885646	0.932155	1.31313	1.06435	1.13508
S-adenosyl-L-methionine_biosynthesis	0.286354	0.258506	0.266407	1.30466	1.10003
S-reticuline_biosynthesis	1.42729	1.40578	0.787081	0.702138	0.789864
TCA_cycle	1.08384	0.949952	0.913966	1.21611	1.27554
UDP-D-xylose_and_UDP-D-glucuronate_biosynthesis	2.52985	2.94894	2.00205	0.979314	0.767556
UDP-iNi-acetyl-D-galactosamine_biosynthesis_I	0.841346	0.870617	1.16717	0.433125	0.433412
UDP-iNi-acetyl-D-galactosamine_biosynthesis_II	0.96908	1.02427	1.21157	0.923399	0.925597
UDP-iNi-acetyl-D-glucosamine_biosynthesis_II	0.946079	0.854049	1.22847	1.19541	1.12161
UMP_biosynthesis	1.2045	0.887415	0.643144	0.988709	0.726351
UTP_and_CTP_dephosphorylation_I	1.23686	1.25176	1.22115	1.62351	1.95827
UTP_and_CTP_dephosphorylation_II	1.96414	1.72958	1.61616	1.59115	1.77002
UTP_and_CTP_ide_novoi_biosynthesis	1.48558	1.22454	1.19514	1.1576	1.43734
acetate_conversion_to_acetyl-CoA	0.815064	1.00057	1.37311	1.09669	0.94946
acetone_degradation_I_to_methylglyoxal	0.89573	1.71471	1.36078	1.13936	1.26516
acetyl-CoA_biosynthesis_from_citrate	0.789399	0.578938	0.725577	0.744728	0.869439
acyl-CoA_hydrolysis	2.41388	3.30597	2.06766	1.06345	1.03681
acyl_carrier_protein_metabolism	0.553224	0.403306	0.264586	1.26835	1.08481
adenine_and_adenosine_salvage_I	1.26063	1.15037	0.844217	0.577892	0.740236
adenine_and_adenosine_salvage_II	0.31887	0.230827	0.278143	1.04684	0.889017
adenine_and_adenosine_salvage_III	2.11994	1.99446	2.1501	1.42363	1.61991
adenosine_deoxyribonucleotides_ide_novoi_biosynthesis	1.4226	1.32426	1.39913	1.34968	1.23813
adenosine_nucleotides_degradation	0.702789	0.903287	0.774144	0.984144	0.92103
adenosine_ribonucleotides_ide_novoi_biosynthesis	1.1765	1.07578	0.991509	1.06141	1.03827
alanine_biosynthesisdegradation	0.951998	1.16111	1.4948	1.4718	1.68623
allopregnanolone_biosynthesis	0.921308	0.66724	0.723344	0.761735	0.665101
alpha-tocopherol_degradation	4.55149	3.91561	2.2152	1.66619	1.94329
anandamide_degradation	1.37458	1.36079	0.99619	1.11099	1.08008
androgen_biosynthesis	0.932558	0.739725	0.636031	0.778002	0.802754
arsenate_detoxification_I_glutaredoxin	1.22636	1.19923	1.27391	1.28709	1.3135
ascorbate_recycling_cytosolic	1.48642	1.29556	1.47278	1.20905	1.15546
asparagine_biosynthesis	2.2299	2.60001	1.51738	0.837585	1.08754
asparagine_degradation	1.04361	1.77866	1.71318	1.07156	1.41521
aspartate_biosynthesis	2.94628	3.55713	1.97032	1.15547	1.60881
aspirin-triggered_lipoxin_biosynthesis	1.31155	1.86711	1.68524	0.808946	0.984429
aspirin_triggered_resolvin_D_biosynthesis	1.31155	1.86711	1.68524	0.808946	0.984429
aspirin_triggered_resolvin_E_biosynthesis	1.31155	1.86711	1.68524	0.808946	0.984429
beta-alanine_degradation	1.07152	2.07321	2.27016	1.51919	1.54192
bile_acid_biosynthesis_neutral_pathway	0.983613	1.11491	1.13447	1.20814	1.12938
biotin-carboxyl_carrier_protein_assembly	1.04345	1.75883	1.06909	0.815162	0.873964
bupropion_degradation	0.958395	2.03957	2.09199	1.44829	1.76171
cardiolipin_biosynthesis	0.482055	0.444142	0.423987	1.28879	1.11575
carnosine_biosynthesis	1.34796	1.2619	0.57415	0.881289	1.21576
catecholamine_biosynthesis	0.934441	1.04162	0.684002	0.573941	0.59367
ceramide_ide_novoi_biosynthesis	1.44754	1.59507	1.24283	0.889351	0.819015
cholesterol_biosynthesis_I	1.5365	1.3887	1.61539	1.22485	1.1718
cholesterol_biosynthesis_III_via_desmosterol	1.5365	1.3887	1.61539	1.22485	1.1718
cholesterol_biosynthesis_II_via_2425-dihydrolanosterol	1.5365	1.3887	1.61539	1.22485	1.1718
choline_degradation	3.13814	3.52228	1.99653	1.16322	1.2284
chondroitin_and_dermatan_biosynthesis	1.03246	1.09034	1.13897	0.751885	0.721278
chondroitin_sulfate_biosynthesis	1.09146	1.09032	1.26244	0.99584	0.932701
chondroitin_sulfate_biosynthesis_late_stages	0.929229	1.03475	1.27044	0.999178	0.976941
chondroitin_sulfate_degradation_metazoa	0.593458	0.642936	0.696179	0.77927	0.712708
citrulline-nitric_oxide_cycle	0.814455	0.994899	1.14488	1.56223	1.40312
coenzyme_A_biosynthesis	0.896018	0.832978	0.764654	1.00086	1.0074
creatine-phosphate_biosynthesis	0.535941	0.820015	0.787907	0.837114	0.794247
creatine_biosynthesis	1.93618	1.68854	1.302	0.713684	0.802786
cysteine_biosynthesis	0.325059	0.367387	0.379175	1.0947	0.883606
cysteine_biosynthesishomocysteine_degradation_trans-sulfuration	0.233898	0.560153	0.639226	0.711086	0.505773
dTMP_ide_novoi_biosynthesis_mitochondrial	0.564308	0.462138	0.599768	1.12374	0.898063
dermatan_sulfate_biosynthesis	1.0816	1.05862	1.10066	0.867613	0.786935
dermatan_sulfate_biosynthesis_late_stages	0.642324	0.792595	0.843113	0.751613	0.803634
dermatan_sulfate_degradation_metazoa	1.03384	1.22502	1.28426	1.12703	1.18349
diphthamide_biosynthesis	2.54844	2.32875	1.45971	0.972715	0.710717
dolichol_and_dolichyl_phosphate_biosynthesis	0.709642	0.682812	0.752375	1.43435	1.27752
dolichyl-diphosphooligosaccharide_biosynthesis	1.07764	1.02679	0.933803	1.4006	1.42195
dopamine_degradation	1.26478	1.08581	0.93922	1.22788	1.32724
eicosapentaenoate_biosynthesis	1.22858	1.03323	0.96121	1.19297	1.25058
epoxysqualene_biosynthesis	2.513	2.22864	2.5192	2.0479	1.89723
estradiol_biosynthesis_I	1.42227	1.43304	1.40942	1.03362	0.861761
estradiol_biosynthesis_II	0.995028	1.65236	0.945982	0.703944	0.730892
ethanol_degradation_II	1.2961	1.41074	1.83311	1.38239	1.22405
ethanol_degradation_IV	1.35685	1.42388	1.73481	1.49021	1.2198
eumelanin_biosynthesis	0.224804	0.309435	0.343086	0.593963	0.597724
fatty_acid_activation	1.43815	1.2534	0.909891	1.02414	0.981362
fatty_acid_alpha-oxidation	1.71512	2.02765	1.81567	1.19708	1.2031
fatty_acid_alpha-oxidation_III	1.94885	2.0657	1.9568	1.32551	1.25764
fatty_acid_beta-oxidation	1.44051	1.31988	1.17598	0.992048	0.96239
fatty_acid_beta-oxidation_peroxisome	1.00145	0.974376	0.821294	1.0466	1.0302
fatty_acid_beta-oxidation_unsaturated_odd_number	2.42205	3.16371	1.89292	1.34367	1.25472
fatty_acid_biosynthesis_initiation	2.26831	2.33504	1.11472	0.804008	1.12048
fatty_acid_elongation_--_saturated	1.46095	1.03666	0.780055	1.28529	1.66868
flavin_biosynthesis	0.930588	1.05712	1.36856	1.57623	1.26216
folate_polyglutamylation	0.726961	0.690824	0.720571	1.18292	1.07166
folate_transformations	1.12778	0.919265	0.879431	1.23705	1.17885
formaldehyde_oxidation	2.40955	2.57112	1.54705	1.01298	0.820534
fructose_26-bisphosphate_synthesisdephosphorylation	0.659829	0.781124	0.898718	0.83747	0.820587
gamma-glutamyl_cycle	1.20815	1.06138	1.02045	0.870769	1.02472
gamma-linolenate_biosynthesis	1.30649	1.16757	1.02482	1.22382	1.28659
geranylgeranyldiphosphate_biosynthesis	0.773081	0.764645	0.779922	0.781845	0.671392
glucocorticoid_biosynthesis	1.28577	1.6258	1.19658	0.550172	0.575247
gluconeogenesis	0.693183	0.695661	0.74473	0.9555	0.996275
glutamate_biosynthesisdegradation	0.11977	0.392315	0.388557	0.132667	0.118302
glutamate_dependent_acid_resistance	0.424389	1.03177	1.18774	0.71208	0.738652
glutamate_removal_from_folates	1.90682	2.2831	1.36231	0.708505	0.606548
glutamine_biosynthesis	2.75633	3.32505	1.9291	0.923632	1.18571
glutamine_degradationglutamate_biosynthesis	0.573936	0.557497	0.576537	0.860401	0.826393
glutaryl-CoA_degradation	0.701667	1.25718	1.42904	0.935418	0.876224
glutathione-mediated_detoxification	0.896129	1.02699	1.05423	0.961347	1.044
glutathione_biosynthesis	0.935775	1.10301	1.25512	1.16185	1.32754
glutathione_redox_reactions_I	1.41237	1.63397	2.28725	1.4165	1.4116
glutathione_redox_reactions_II	2.84207	3.79841	2.12797	1.20532	1.3007
glycerol-3-phosphate_shuttle	0.827846	0.775891	0.740147	0.835733	0.700775
glycerol_degradation	0.652218	0.76627	0.824623	1.09961	1.03731
glycine_betaine_degradation	0.512286	0.52814	0.46502	0.629909	0.794304
glycine_biosynthesisdegradation	1.95803	2.62988	1.57189	1.15366	1.18506
glycine_cleavage	1.21522	1.27204	1.2589	1.35249	1.61087
glycineserine_biosynthesis	0.303076	0.308326	0.310684	0.399821	0.538102
glycoaminoglycan-protein_linkage_region_biosynthesis	1.36628	1.15362	1.24972	0.990445	0.82934
glycogen_biosynthesis	0.626386	0.630013	0.74902	0.861487	0.805594
glycogenolysis	0.881038	1.00472	1.06328	1.01458	1.06066
glycolysis	0.595621	0.598247	0.67195	0.893536	0.854205
guanine_and_guanosine_salvage	2.12366	1.9094	2.2615	1.75003	1.75663
guanosine_deoxyribonucleotides_ide_novoi_biosynthesis	1.4226	1.32426	1.39913	1.34968	1.23813
guanosine_nucleotides_degradation	2.10986	3.41127	1.87	1.09575	1.12011
guanosine_nucleotides_ide_novoi_biosynthesis	1.05168	0.966845	1.11138	1.22261	1.11344
guanosine_ribonucleotides_ide_novoi_biosynthesis	0.869305	0.721117	0.866869	1.21919	1.13159
heme_biosynthesis	1.04071	1.15015	1.37884	1.07324	0.929933
heme_biosynthesis_from_uroporphyrinogen-III_I	0.903376	1.09871	1.24275	0.770534	0.664091
heme_degradation	1.75337	1.82916	2.08073	2.01063	1.82786
heparan_sulfate_biosynthesis	0.978842	0.978698	0.979454	0.907484	0.878812
heparan_sulfate_biosynthesis_late_stages	0.68955	0.820834	0.823465	0.874139	0.89327
histamine_biosynthesis	0.599497	0.542448	0.78045	1.09542	1.11151
histamine_degradation	0.957565	0.911583	1.0534	0.978205	0.920937
histidine_degradation	1.29402	1.30092	1.13332	1.07795	0.987427
homocarnosine_biosynthesis	1.34796	1.2619	0.57415	0.881289	1.21576
hydrogen_sulfide_biosynthesis_trans-sulfuration	0.233898	0.560153	0.639226	0.711086	0.505773
hypusine_biosynthesis	0.873344	0.562234	0.62173	1.58467	1.38268
iNi-acetylglucosamine_degradation_I	0.515258	0.524112	0.728832	0.699354	0.699347
iNi-acetylglucosamine_degradation_II	0.844003	0.756439	1.25077	0.929044	1.01271
iSi-methyl-5-thio-alpha-D-ribose_1-phosphate_degradation	0.668232	0.528242	0.482517	0.980708	0.766218
iSi-methyl-5-thioadenosine_degradation	0.763062	0.641635	0.514382	1.14509	1.45592
imyoi-inositol_ide_novoi_biosynthesis	0.693007	0.714426	1.12443	0.829346	0.768308
inosine-5-phosphate_biosynthesis	1.51848	1.18329	1.05355	1.38379	1.19538
inositol_pyrophosphates_biosynthesis	0.592946	0.426762	0.458278	0.726246	0.555333
iron-sulfur_cluster_biosynthesis	2.79757	3.98432	2.7709	1.3072	1.38648
isoleucine_degradation	0.660623	0.82996	0.887619	1.07101	1.08297
itrans_transi-farnesyl_diphosphate_biosynthesis	1.37453	1.2666	1.58584	1.18724	1.1079
ketogenesis	0.875522	0.925678	1.17363	1.18027	0.947147
ketolysis	0.842135	0.82844	1.0251	1.13541	0.981886
lactate_fermentation_reoxidation_of_cytosolic_NADH	2.05682	2.17214	2.57712	1.5059	1.39924
lactose_degradation_III	2.92695	3.36974	2.5258	1.25248	1.16675
lanosterol_biosynthesis	1.69409	1.35116	0.841188	0.759291	1.07826
leucine_degradation	0.88954	0.992691	1.01975	1.26195	1.23838
leukotriene_biosynthesis	1.01862	1.2244	1.3353	1.18462	1.23799
lipoate_biosynthesis_and_incorporation	1.02901	0.897881	0.743862	1.101	1.12138
lipoate_salvage	0.5244	0.525248	0.435653	1.33203	1.51042
lipoxin_biosynthesis	1.53439	1.97758	1.82477	0.906879	1.07704
lysine_degradation_II_pipecolate_pathway	1.05331	1.05031	1.30859	1.43461	1.40828
lysine_degradation_I_saccharopine_pathway	1.54925	1.66582	2.02904	1.47453	1.51452
mRNA_capping	1.09767	0.942126	0.991766	1.10571	1.15255
malate-aspartate_shuttle	1.00701	0.9741	0.890014	1.1438	1.16954
melatonin_degradation_I	0.846817	1.2149	1.18675	1.08732	1.30762
melatonin_degradation_II	0.33194	0.346204	0.17369	0.944901	0.988396
methionine_degradation	0.358598	0.33696	0.335315	1.32175	1.10435
methionine_salvage	0.833743	0.658347	0.655727	1.35058	1.39708
methylglyoxal_degradation_I	2.06132	2.82669	1.85076	1.35949	1.21242
methylglyoxal_degradation_III	0.850767	1.58803	1.0038	0.998595	0.830924
methylglyoxal_degradation_VI	1.56707	2.11771	1.17788	1.26836	0.946324
methylthiopropionate_biosynthesis	3.1625	3.28479	2.25368	0.921052	0.851543
mevalonate_pathway	1.19711	1.36392	1.1898	1.21806	0.981785
mineralocorticoid_biosynthesis	1.313	1.41918	0.98058	0.520924	0.595154
mitochondrial_L-carnitine_shuttle	1.03308	0.926733	1.12152	1.22309	1.15897
molybdenum_cofactor_biosynthesis	0.596508	0.596274	0.381571	0.926661	0.751545
mucin_core_1_and_core_2_iOi-glycosylation	0.974251	1.14088	1.28517	1.1272	1.23348
nicotine_degradation_III	0.958759	1.93047	1.64316	1.16953	1.33125
nicotine_degradation_IV	1.26318	2.14124	1.50842	1.09705	1.22227
noradrenaline_and_adrenaline_degradation	1.741	1.75737	1.46715	1.29525	1.19774
oleate_biosynthesis	0.781779	0.732935	1.06505	1.30383	1.11302
ornithine_ide_novo_i_biosynthesis	0.95061	1.70283	1.13699	0.507977	0.353829
oxidative_ethanol_degradation_III	1.16168	1.38491	1.76858	1.31172	1.05826
oxidized_GTP_and_dGTP_detoxification	1.19284	1.15949	1.8982	1.63308	1.28892
palmitate_biosynthesis	1.50888	1.30363	1.15197	1.31191	1.26617
pentose_phosphate_pathway	1.38552	1.24549	1.41382	1.43271	1.25393
pentose_phosphate_pathway_non-oxidative_branch	1.38211	1.09538	1.14683	1.21492	1.1505
pentose_phosphate_pathway_oxidative_branch	1.3904	1.42884	1.71304	1.77102	1.39636
phenylalanine_degradationtyrosine_biosynthesis	1.03215	0.812377	0.955943	1.26169	1.32634
phenylethylamine_degradation_I	1.64128	1.75478	2.01872	1.15153	1.13256
phosphatidylcholine_biosynthesis	0.673902	0.707999	0.895451	1.24887	1.05376
phosphatidylethanolamine_biosynthesis_II	0.357105	0.365587	0.433182	0.969827	0.91779
phosphatidylserine_biosynthesis_I	0.690028	0.543891	0.4166	0.764317	0.623474
phospholipases	1.04778	1.36702	1.45315	1.29209	1.36071
phytol_degradation	1.97031	2.05221	2.02333	1.48824	1.45845
pregnenolone_biosynthesis	2.78138	2.91216	2.15225	1.06486	1.30139
progesterone_biosynthesis	2.60911	2.30682	1.3988	1.03099	0.963969
proline_biosynthesis	0.761961	0.633728	0.785137	1.01354	0.848215
proline_degradation	3.71458	3.66275	2.36532	1.4299	1.34074
propionyl-CoA_degradation	1.76345	1.7352	1.66873	1.69106	1.53983
protein_citrullination	3.68071	3.934	2.01407	1.50498	1.9101
protein_iOi-iNi-acetyl-glucosylation	0.0954417	0.12091	0.152596	0.790664	0.585818
purine_deoxyribonucleosides_degradation	1.84669	3.73231	1.94018	1.19945	1.4246
purine_deoxyribonucleosides_salvage	1.10044	0.928704	1.01115	1.23921	1.08761
purine_nucleotides_degradation	0.566156	0.645204	0.637174	0.95253	0.891707
purine_nucleotides_ide_novoi_biosynthesis	1.24527	1.15081	1.14562	1.16441	1.08337
purine_ribonucleosides_degradation_to_ribose-1-phosphate	1.19912	1.49866	1.27636	1.20542	1.37747
putrescine_biosynthesis_I	0	0	0	0	0
putrescine_biosynthesis_II	1.30345	2.62818	2.66772	1.46633	1.49341
putrescine_degradation_III	1.29145	1.40562	1.46915	1.04672	1.31041
pyridoxal_5-phosphate_salvage	1.19007	1.14898	1.43479	1.19987	1.3054
pyrimidine_deoxyribonucleosides_degradation	1.18254	1.37252	1.80817	1.37428	1.53261
pyrimidine_deoxyribonucleosides_salvage	1.20627	1.15893	1.27903	1.34672	1.5694
pyrimidine_deoxyribonucleotide_phosphorylation	1.44406	1.20171	1.1906	1.05988	1.24905
pyrimidine_deoxyribonucleotides_biosynthesis_from_CTP	1.30248	1.23799	1.35432	1.30514	1.22056
pyrimidine_deoxyribonucleotides_ide_novoi_biosynthesis	1.31818	1.21683	1.30512	1.33566	1.24316
pyrimidine_ribonucleosides_degradation	1.27954	1.48356	1.76597	1.26423	1.33362
pyrimidine_ribonucleosides_salvage_I	0.586262	0.598877	0.537339	0.923567	1.30369
pyruvate_decarboxylation_to_acetyl_CoA	1.0779	0.953643	0.867587	1.02	1.57587
resolvin_D_biosynthesis	1.3414	1.92721	1.84692	0.82723	1.06118
retinoate_biosynthesis_I	0.722338	0.827063	0.779256	0.935257	0.870275
retinoate_biosynthesis_II	0.625026	0.71043	0.637726	1.22947	1.07257
retinol_biosynthesis	0.518405	0.608959	0.657538	1.0213	1.00251
selenocysteine_biosynthesis	1.17453	1.36557	1.51192	1.25356	1.29484
serine_and_glycine_biosynthesis	0.658752	0.625232	0.712174	0.889285	0.98584
serine_biosynthesis_phosphorylated_route	0.868247	0.980315	1.10125	1.26954	1.28016
serotonin_and_melatonin_biosynthesis	0.376721	0.412523	0.708915	0.831375	0.86944
serotonin_degradation	1.32658	1.33281	1.22043	1.20749	1.18976
sorbitol_degradation_I	0.506063	0.356364	0.343493	0.690798	0.64388
spermidine_biosynthesis	0.413178	0.455381	0.499709	0.630665	0.455443
spermine_and_spermidine_degradation_I	0.744951	1.04657	1.20531	0.734484	1.10553
spermine_biosynthesis	0.666069	0.675025	0.765921	1.3306	1.56297
sphingomyelin_metabolismceramide_salvage	0.780771	0.869474	0.975446	0.999869	1.11169
sphingosine_and_sphingosine-1-phosphate_metabolism	1.19687	1.64412	1.52684	1.10795	1.06302
stearate_biosynthesis	1.23147	1.04464	0.865051	1.08565	0.971175
sucrose_degradation	0.815626	0.978774	1.13552	1.11598	1.20824
sulfate_activation_for_sulfonation	1.10825	1.47779	1.31224	0.858549	0.878413
sulfite_oxidation	0.560598	0.560861	0.664993	0.906171	0.517258
superoxide_radicals_degradation	1.04836	1.02519	1.04607	1.33863	1.36582
superpathway_of_D-imyoi-inositol_145-trisphosphate_metabolism	0.750693	0.803436	1.04907	0.942659	0.891816
superpathway_of_cholesterol_biosynthesis	1.39308	1.34814	1.46548	1.2566	1.11938
superpathway_of_choline_degradation_to_L-serine	0.687539	0.758239	0.670405	0.773129	0.882514
superpathway_of_geranylgeranyldiphosphate_biosynthesis_I_via_mevalonate	1.27647	1.31759	1.36475	1.29316	1.06542
superpathway_of_inositol_phosphate_compounds	0.815192	0.878597	1.00284	1.05684	1.01312
superpathway_of_melatonin_degradation	0.755198	0.990942	0.819248	1.07339	1.27789
superpathway_of_methionine_degradation	0.857684	0.786815	0.762901	1.29223	1.23742
superpathway_of_purine_nucleotide_salvage	1.13588	1.01712	1.03095	1.13985	1.10193
superpathway_of_pyrimidine_deoxyribonucleoside_salvage	1.3654	1.18895	1.21878	1.13151	1.36698
superpathway_of_pyrimidine_deoxyribonucleotides_ide_novoi_biosynthesis	1.37661	1.22245	1.21839	1.17789	1.22456
superpathway_of_pyrimidine_ribonucleotides_ide_novoi_biosynthesis	1.41208	1.15693	1.09073	1.13941	1.25195
superpathway_of_steroid_hormone_biosynthesis	1.22221	1.1283	1.06691	0.832914	0.816561
superpathway_of_tryptophan_utilization	1.4068	1.42092	1.50013	1.20935	1.27345
tRNA_charging	1.15364	1.09611	1.02777	1.18376	1.09206
tRNA_splicing	0.962544	0.947222	0.884911	1.3497	1.3252
taurine_biosynthesis	0.424581	0.509281	0.42751	1.01259	1.17808
terminal_iOi-glycans_residues_modification	0.556205	0.716845	0.94436	0.875874	0.73385
tetrahydrobiopterin_ide_novoi_biosynthesis	1.65331	1.49458	1.25107	0.781409	0.862054
tetrahydrofolate_salvage_from_510-methenyltetrahydrofolate	1.32746	1.28078	1.03122	1.88117	1.45819
tetrapyrrole_biosynthesis	1.14132	1.17985	1.44363	1.32174	1.16261
the_visual_cycle_I_vertebrates	0.626232	0.700587	0.727506	1.00346	0.947787
thiamin_salvage_III	1.82348	1.76572	1.43563	0.712076	0.824236
thio-molybdenum_cofactor_biosynthesis	0.21437	0.286253	1.0472	0.535043	0.491879
thioredoxin_pathway	0.698711	0.741812	0.738676	1.45573	1.78944
threonine_degradation	1.02501	1.02429	0.975042	1.66069	1.6542
thymine_degradation	2.5285	2.63479	1.4685	1.13127	0.93761
thyroid_hormone_biosynthesis	0.347669	0.420765	0.363779	0.442576	0.402704
thyroid_hormone_metabolism_II_via_conjugation_andor_degradation	1.36852	1.52841	1.08915	0.83585	0.738278
thyroid_hormone_metabolism_I_via_deiodination	1.00802	1.16896	0.771684	0.361297	0.435958
thyronamine_and_iodothyronamine_metabolism	1.00802	1.16896	0.771684	0.361297	0.435958
trehalose_degradation	0.90959	2.06768	1.44256	1.36862	1.1276
triacylglycerol_biosynthesis	0.771132	0.79068	0.886964	0.850861	0.936384
triacylglycerol_degradation	1.27946	1.46866	1.15187	1.02868	1.16693
tryptophan_degradation	1.43988	1.7058	1.70103	1.27613	1.3207
tryptophan_degradation_X_mammalian_via_tryptamine	2.07057	2.11823	2.28358	1.56539	1.39102
tryptophan_degradation_to_2-amino-3-carboxymuconate_semialdehyde	1.48619	1.88024	1.60199	1.16163	1.14238
tyrosine_degradation	1.26851	1.45251	1.1107	1.37385	1.21634
ubiquinol-10_biosynthesis	1.13693	1.07537	0.869726	1.46018	1.28256
uracil_degradation	2.5285	2.63479	1.4685	1.13127	0.93761
urate_biosynthesisinosine_5-phosphate_degradation	0.503687	0.542668	0.510375	0.822032	0.847439
urea_cycle	0.905537	1.00609	1.01261	1.33691	1.39535
valine_degradation	0.753232	1.02816	1.00387	1.04181	1.13135
wybutosine_biosynthesis	0.716835	0.529603	0.485756	1.02171	0.807782
zymosterol_biosynthesis	1.02211	0.918963	1.15702	0.863202	0.756676
biocarta__U_00DF_arrestins_in_gpcr_desensitization_Main_Pathway	0.722944	0.939656	1.01417	0.858422	0.93635
biocarta_acetylation_and_deacetylation_of_rela_in_nucleus_Main_Pathway	0.380261	0.463367	0.482598	0.872272	0.826057
biocarta_actions_of_nitric_oxide_in_the_heart_Main_Pathway	0.685731	0.758614	0.730657	0.798054	0.820683
biocarta_activation_of_camp_dependent_protein_kinase_pka_Main_Pathway	0.715447	0.890655	0.825587	0.805933	0.833789
biocarta_activation_of_csk_by_camp_dependent_protein_kinase_inhibits_signaling_through_the_t_cell_receptor_Main_Pathway	0.919346	1.17996	1.14132	0.882111	0.925243
biocarta_activation_of_pkc_through_g_protein_coupled_receptors_Main_Pathway	0.712933	1.00781	1.07222	0.942558	0.817263
biocarta_activation_of_pkc_through_g_protein_coupled_receptors_Pathway_(secretion)	0.665474	1.10467	1.13223	1.29328	1.14997
biocarta_adp_ribosylation_factor_Main_Pathway	0.702764	0.667927	0.740569	0.848051	0.816815
biocarta_agrin_in_postsynaptic_differentiation_Main_Pathway	0.949783	0.86639	1.02078	1.00359	1.04522
biocarta_ahr_signal_transduction_Main_Pathway	0.67884	0.587755	0.91858	1.0621	0.981867
biocarta_akap95_role_in_mitosis_and_chromosome_dynamics_Main_Pathway	0.914082	0.795119	0.852835	1.20051	1.00426
biocarta_akap95_role_in_mitosis_and_chromosome_dynamics_Pathway_(mitotic_chromosome_condensation)	0.914082	0.795119	0.852835	1.20051	1.00426
biocarta_akap95_role_in_mitosis_and_chromosome_dynamics_Pathway_(mitotic_chromosome_decondensation)	0.914082	0.795119	0.852835	1.20051	1.00426
biocarta_akt_signaling_Main_Pathway	0.737196	0.81395	0.855378	0.908702	0.853053
biocarta_akt_signaling_Pathway_(Pathway_protein_ubiquitination_of_CHUK)	0.968702	0.918307	0.858097	0.520038	0.619078
biocarta_akt_signaling_Pathway_(apoptosis)	2.04819	1.89073	1.63999	1.01352	0.982702
biocarta_akt_signaling_Pathway_(cell_survival)	2.04819	1.89073	1.63999	1.01352	0.982702
biocarta_alk_in_cardiac_myocytes_Main_Pathway	0.523475	0.528087	0.56673	0.847924	0.772028
biocarta_alternative_complement_Main_Pathway	0.804199	0.877734	1.12172	1.12119	1.10107
biocarta_angiotensin_ii_mediated_activation_of_jnk_pathway_via_pyk2_dependent_signaling_Main_Pathway	0.910211	0.887481	1.08919	1.03344	1.05014
biocarta_apoptotic_signaling_in_response_to_dna_damage_Main_Pathway	1.04635	1.00641	1.29531	1.15481	0.944205
biocarta_apoptotic_signaling_in_response_to_dna_damage_Pathway_(apoptosis)	1.04635	1.00641	1.29531	1.15481	0.944205
biocarta_aspirin_blocks_signaling_pathway_involved_in_platelet_activation_Main_Pathway	0.736398	0.981711	1.01041	1.02486	0.961291
biocarta_aspirin_blocks_signaling_pathway_involved_in_platelet_activation_Pathway_(vasoconstriction)	0.7821	1.10424	1.12155	1.05208	1.00795
biocarta_atm_signaling_Main_Pathway	0.975055	0.751157	0.788721	0.984738	0.917705
biocarta_atm_signaling_Pathway_(DNA_repair)	0.949439	0.777173	0.797922	1.18528	0.978782
biocarta_atm_signaling_Pathway_(Pathway_protein_ubiquitination_of_ATM)	0.657368	0.482634	0.563561	0.660712	0.556414
biocarta_atm_signaling_Pathway_(apoptosis)	0.726479	0.538918	0.587832	0.598416	0.647317
biocarta_attenuation_of_gpcr_signaling_Main_Pathway	0.758661	0.728401	0.621611	0.829505	0.783134
biocarta_b_cell_survival_Main_Pathway	0.637679	0.63787	0.704482	0.706305	0.718285
biocarta_b_cell_survival_Pathway_(apoptosis)	0.492758	0.477957	0.569925	0.997129	0.820218
biocarta_b_cell_survival_Pathway_(cell_proliferation)	2.03724	1.67469	1.33335	0.548274	0.802302
biocarta_basic_mechanism_of_action_of_ppara_pparb_d_and_pparg_and_effects_on_gene_expression_Main_Pathway	0.666504	0.627119	0.817747	1.028	1.06782
biocarta_basic_mechanisms_of_sumoylation_Main_Pathway	1.24913	0.925639	0.897683	1.41982	1.25621
biocarta_basic_mechanisms_of_sumoylation_Pathway_(protein_modification_process)	1.24913	0.925639	0.897683	1.41982	1.25621
biocarta_bcr_signaling_Main_Pathway	0.646342	0.677813	0.830103	0.901649	0.860983
biocarta_bcr_signaling_Pathway_(re_entry_into_mitotic_cell_cycle)	0.409689	0.459208	0.591769	0.777842	0.684619
[truncated: 2,767 more rows]

## Sheet: GRE_GM12878
Gene	H3K4me3	H3K9ac	H3K27ac	H3K27me3	H3K9me3
DDX11L1	0	0	0	0	0
WASH7P	0	0	0	0	0
[truncated: 25,073 more rows]

## Sheet: GRE_HeLa-S3
Gene	H3K4me3	H3K9ac	H3K27ac	H3K27me3	H3K9me3
[truncated: 25,075 more rows]

[truncated: 18 more sheets: GRE_HepG2, GRE_K562, GRE_MCF-7, NGRE_GM12878, NGRE_HeLa-S3, NGRE_HepG2, NGRE_K562, NGRE_MCF-7, PII_GM12878, PII_HeLa-S3, PII_HepG2, PII_K562, PII_MCF-7, NPII_GM12878, NPII_HeLa-S3, NPII_HepG2, NPII_K562, NPII_MCF-7]
