# Supplementary material for: H3K4me3, H3K9ac, H3K27ac, H3K27me3 and H3K9me3 Histone Tags Suggest Distinct Regulatory Evolution of Open and Condensed Chromatin Landmarks
Source: Cells. 2019 Sep 5;8(9):1034. doi: 10.3390/cells8091034 (PMC6770625; doi:10.3390/cells8091034)
Supplement: Supplementary file 1 [file cells-08-01034-s001.zip › Supplementary Table 3.xlsx]

## Sheet: H3K4me3
Cell Line	Number of Mapped Peaks	Number of Peaks Mapped on SINEs	Percentage of Peaks Mapped on SINEs	Number of Peaks Mapped on LINEs	Percentage of Peaks Mapped on LINEs	Number of Peaks Mapped on LTRs	Percentage of Peaks Mapped on LTRs	Number of Peaks Mapped on All Classes	Percentage of Peaks Mapped on All Classes
K562	42140	7247	17.2	3813	9	1079	2.6	8884	21.1
HepG2	46303	10062	21.7	5440	11.7	1691	3.7	12967	28
HeLa-S3	36198	9279	25.6	5175	14.3	1452	4	11359	31.4
GM12878	34444	8817	25.6	4735	13.7	1354	3.9	10732	31.2
MCF-7	41804	9846	23.6	5468	13.1	1592	3.8	12273	29.4
all	200889	45251	22.5	24631	12.3	7168	3.6	56215	28

## Sheet: H3K9ac
Cell Line	Number of Mapped Peaks	Number of Peaks Mapped on SINEs	Percentage of Peaks Mapped on SINEs	Number of Peaks Mapped on LINEs	Percentage of Peaks Mapped on LINEs	Number of Peaks Mapped on LTRs	Percentage of Peaks Mapped on LTRs	Number of Peaks Mapped on All Classes	Percentage of Peaks Mapped on All Classes
K562	331323	32373	9.8	15106	4.6	5352	1.6	44672	13.5
HepG2	102388	21800	21.3	11268	11	3502	3.4	27958	27.3
HeLa-S3	58622	12749	21.7	6546	11.2	1888	3.2	16109	27.5
GM12878	50278	11863	23.6	6437	12.8	1803	3.6	14843	29.5
MCF-7	51106	12000	23.5	6514	12.7	1805	3.5	14966	29.3
all	593717	90785	15.3	45871	7.7	14350	2.4	118548	20

## Sheet: H3K27ac
Cell Line	Number of Mapped Peaks	Number of Peaks Mapped on SINEs	Percentage of Peaks Mapped on SINEs	Number of Peaks Mapped on LINEs	Percentage of Peaks Mapped on LINEs	Number of Peaks Mapped on LTRs	Percentage of Peaks Mapped on LTRs	Number of Peaks Mapped on All Classes	Percentage of Peaks Mapped on All Classes
K562	86046	11286	13.1	5785	6.7	2226	2.6	15139	17.6
HepG2	56338	11541	20.5	5897	10.5	2133	3.8	15015	26.7
HeLa-S3	68743	18881	27.5	11063	16.1	4317	6.3	22614	32.9
GM12878	111303	12517	11.2	6626	6	2164	1.9	16092	14.5
MCF-7	50682	11492	22.7	6175	12.2	2249	4.4	14603	28.8
all	373112	65717	17.6	35546	9.5	13089	3.5	83463	22.4

## Sheet: H3K27me3
Cell Line	Number of Mapped Peaks	Number of Peaks Mapped on SINEs	Percentage of Peaks Mapped on SINEs	Number of Peaks Mapped on LINEs	Percentage of Peaks Mapped on LINEs	Number of Peaks Mapped on LTRs	Percentage of Peaks Mapped on LTRs	Number of Peaks Mapped on All Classes	Percentage of Peaks Mapped on All Classes
K562	160498	22628	14.1	13068	8.1	7187	4.5	32001	19.9
HepG2	46309	3842	8.3	2563	5.5	1410	3	6847	14.8
HeLa-S3	13546	1832	13.5	1180	8.7	653	4.8	2981	22
GM12878	41788	5511	13.2	5540	13.3	2550	6.1	10910	26.1
MCF-7	40126	4262	10.6	4063	10.1	1991	5	8573	21.4
all	302267	38075	12.6	26414	8.7	13791	4.6	61312	20.3

## Sheet: H3K9me3
Cell Line	Number of Mapped Peaks	Number of Peaks Mapped on SINEs	Percentage of Peaks Mapped on SINEs	Number of Peaks Mapped on LINEs	Percentage of Peaks Mapped on LINEs	Number of Peaks Mapped on LTRs	Percentage of Peaks Mapped on LTRs	Number of Peaks Mapped on All Classes	Percentage of Peaks Mapped on All Classes
K562	6647	455	6.8	855	12.9	442	6.6	1452	21.8
HepG2	22499	3078	13.7	4185	18.6	2962	13.2	7518	33.4
HeLa-S3	16785	1116	6.6	1784	10.6	1218	7.3	3643	21.7
GM12878	23241	2196	9.4	3529	15.2	2281	9.8	6538	28.1
MCF-7	17025	2288	13.4	3208	18.8	2082	12.2	5885	34.6
all	86197	9133	10.6	13561	15.7	8985	10.4	25036	29
